# Supplementary material for: 1-(2-Aza­niumyleth­yl)piperazine-1,4-diium trinitrate
Source: Acta Crystallogr Sect E Struct Rep Online. 2011 Nov 12;67(Pt 12):o3301. doi: 10.1107/S1600536811047507 (PMC3238954; doi:10.1107/S1600536811047507)
Supplement: Supplementary file 1 [file e-67-o3301-sup1.cif]

##############################################################################
#                                                                            #
# This CIF contains the data in a paper accepted for publication in          #
# Acta Crystallographica Section E. It conforms to the requirements of       #
# Notes for Authors for Acta Crystallographica Section E, and has been       #
# peer reviewed under the auspices of the IUCr Commission on Journals.       #
#                                                                            #
# Full details of the Crystallographic Information File format               #
# are given in the paper "The Crystallographic Information File (CIF):       #
# a New Standard Archive File for Crystallography" by S. R. Hall, F. H.      #
# Allen and I. D. Brown [Acta Cryst. (1991), A47, 655-685].                  #
#                                                                            #
# The current version of the core CIF dictionary is obtainable from          #
# ftp://ftp.iucr.org/pub/cif_core.dic.                                       #
#                                                                            #
# Software is freely available for graphical display of the structure(s)     #
# in this CIF. For information consult the CIF software page                 #
# http://www.iucr.org/resources/cif/software.                                #
#                                                                            #
# This file may be used for bona fide research purposes within the           #
# scientific community so long as proper attribution is given to the journal # 
# article from which it was obtained.                                        #
#                                                                            #
##############################################################################
data_I
_audit_creation_method     SHELXL-97
_chemical_name_systematic
;
1-(2-Azaniumylethyl)piperazine-1,4-diium trinitrate
;
_chemical_name_common     ?
_chemical_formula_moiety     'C6 H18 N3 3+, 3(N O3 -)'
_chemical_formula_sum     'C6 H18 N6 O9'
_chemical_formula_iupac     'C6 H18 N3 3+, 3N O3 -'
_chemical_formula_weight     318.26
_chemical_melting_point     ?
_symmetry_cell_setting     monoclinic
_symmetry_space_group_name_H-M     'P 21/c'
_symmetry_space_group_name_Hall     '-P 2ybc'
loop_
    _symmetry_equiv_pos_as_xyz
    'x, y, z'
    '-x, y+1/2, -z+1/2'
    '-x, -y, -z'
    'x, -y-1/2, z-1/2'
_cell_length_a     7.7946(6)
_cell_length_b     8.9320(6)
_cell_length_c     19.6910(13)
_cell_angle_alpha     90.00
_cell_angle_beta     96.635(6)
_cell_angle_gamma     90.00
_cell_volume     1361.73(17)
_cell_formula_units_Z     4
_cell_measurement_reflns_used     5277
_cell_measurement_theta_min     3.7154
_cell_measurement_theta_max     31.9527
_cell_measurement_temperature     293(2)
_exptl_crystal_description     'block'
_exptl_crystal_colour     'colourless'
_exptl_crystal_size_max     0.35
_exptl_crystal_size_mid     0.30
_exptl_crystal_size_min     0.20
_exptl_crystal_density_diffrn     1.552
_exptl_crystal_density_meas     ?
_exptl_crystal_density_method     'not measured'
_exptl_crystal_F_000     672
_exptl_absorpt_coefficient_mu     0.144
_exptl_absorpt_correction_type     multi-scan
_exptl_absorpt_process_details
;
(CrysAlis RED; Oxford Diffraction, 2006)
;
_exptl_absorpt_correction_T_min     0.96548
_exptl_absorpt_correction_T_max     1.04296
_exptl_special_details
;
CrysAlis RED  (Oxford Diffraction, 2006)
Version 1.171.29.9
Empirical absorption correction using spherical harmonics,
implemented in SCALE3 ABSPACK scaling algorithm.
;
_diffrn_ambient_temperature     293(2)
_diffrn_radiation_type     MoK\a
_diffrn_radiation_wavelength     0.71073
_diffrn_radiation_source     'fine-focus sealed tube'
_diffrn_radiation_monochromator     graphite
_diffrn_measurement_device_type     'Oxford Xcalibur2'
_diffrn_measurement_method     'omega--2theta scans'
_diffrn_detector_area_resol_mean     ?
_diffrn_reflns_number     13603
_diffrn_reflns_av_R_equivalents     0.0218
_diffrn_reflns_av_sigmaI/netI     0.0318
_diffrn_reflns_theta_min     3.72
_diffrn_reflns_theta_max     32.02
_diffrn_reflns_theta_full     25.00
_diffrn_measured_fraction_theta_max     0.910
_diffrn_measured_fraction_theta_full     0.997
_diffrn_reflns_limit_h_min     -11
_diffrn_reflns_limit_h_max     6
_diffrn_reflns_limit_k_min     -12
_diffrn_reflns_limit_k_max     12
_diffrn_reflns_limit_l_min     -28
_diffrn_reflns_limit_l_max     29
_diffrn_standards_number     ?
_diffrn_standards_interval_count     ?
_diffrn_standards_interval_time     ?
_diffrn_standards_decay_%     ?
_refine_special_details
;
Refinement of <i>F</i>^2^ against ALL reflections. The weighted <i>R</i>-factor
<i>wR</i> and goodness of fit <i>S</i> are based on <i>F</i>^2^, conventional
<i>R</i>-factors <i>R</i> are based on <i>F</i>, with <i>F</i> set to zero for
negative <i>F</i>^2^. The threshold expression of <i>F</i>^2^ >
\s(<i>F</i>^2^) is used only for calculating <i>R</i>-factors(gt) <i>etc</i>.
and is not relevant to the choice of reflections for refinement.
<i>R</i>-factors based on <i>F</i>^2^ are statistically about twice as large
as those based on <i>F</i>, and <i>R</i>- factors based on ALL data will be
even larger.
;
_reflns_number_total     4319
_reflns_number_gt     2517
_reflns_threshold_expression     I>2\s(I)
_refine_ls_structure_factor_coef     Fsqd
_refine_ls_matrix_type     full
_refine_ls_R_factor_all     0.0726
_refine_ls_R_factor_gt     0.0420
_refine_ls_wR_factor_gt     0.1194
_refine_ls_wR_factor_ref     0.1289
_refine_ls_goodness_of_fit_ref     1.005
_refine_ls_restrained_S_all     1.005
_refine_ls_number_reflns     4319
_refine_ls_number_parameters     192
_refine_ls_number_restraints     0
_refine_ls_hydrogen_treatment     constr
_refine_ls_weighting_scheme     calc
_refine_ls_weighting_details
         'calc w=1/[\s^2^(Fo^2^)+(0.0740P)^2^+0.0000P] where P=(Fo^2^+2Fc^2^)/3'
_atom_sites_solution_hydrogens     geom
_atom_sites_solution_primary     direct
_atom_sites_solution_secondary     difmap
_refine_ls_shift/su_max     0.001
_refine_ls_shift/su_mean     0.000
_refine_diff_density_max     0.241
_refine_diff_density_min     -0.213
_refine_ls_extinction_method     'SHELXL97 (Sheldrick, 2008)'
_refine_ls_extinction_coef     0.033(3)
_refine_ls_extinction_expression
                                  'Fc^*^=kFc[1+0.001xFc^2^\l^3^/sin(2\q)]^-1/4^'
loop_
    _atom_type_symbol
    _atom_type_description
    _atom_type_scat_dispersion_real
    _atom_type_scat_dispersion_imag
    _atom_type_scat_source
    'C' 'C' 0.0033 0.0016
                         'International Tables Vol C Tables 4.2.6.8 and 6.1.1.4'
    'H' 'H' 0.0000 0.0000
                         'International Tables Vol C Tables 4.2.6.8 and 6.1.1.4'
    'N' 'N' 0.0061 0.0033
                         'International Tables Vol C Tables 4.2.6.8 and 6.1.1.4'
    'O' 'O' 0.0106 0.0060
                         'International Tables Vol C Tables 4.2.6.8 and 6.1.1.4'
_computing_data_collection     'CrysAlis CCD (Oxford Diffraction, 2006)'
_computing_cell_refinement     'CrysAlis RED (Oxford Diffraction, 2006)'
_computing_data_reduction     'CrysAlis RED (Oxford Diffraction, 2006)'
_computing_structure_solution     'SHELXS97 (Sheldrick, 2008)'
_computing_structure_refinement     'SHELXL97 (Sheldrick, 2008)'
_computing_molecular_graphics     'Mercury (Macrae <i>et al.</i>, 2008)'
_computing_publication_material
                                'PLATON (Spek, 2009) and WinGX (Farrugia, 1999)'
loop_
    _atom_site_type_symbol
    _atom_site_label
    _atom_site_fract_x
    _atom_site_fract_y
    _atom_site_fract_z
    _atom_site_U_iso_or_equiv
    _atom_site_adp_type
    _atom_site_calc_flag
    _atom_site_refinement_flags
    _atom_site_occupancy
    _atom_site_symmetry_multiplicity
    _atom_site_disorder_assembly
    _atom_site_disorder_group
    O O8 -0.12932(14) 0.16141(11) 0.10385(6) 0.0633(3) Uani d . 1 1 . .
    O O9 -0.14426(14) 0.36595(11) 0.16044(5) 0.0567(3) Uani d . 1 1 . .
    N N5 0.25593(12) 0.88408(10) 0.10913(5) 0.0323(2) Uani d . 1 1 . .
    H H5 0.3465 0.8265 0.0997 0.039 Uiso calc R 1 1 . .
    N N4 0.02701(14) 0.65031(12) 0.14525(6) 0.0448(3) Uani d . 1 1 . .
    H H4A 0.0034 0.5530 0.1515 0.054 Uiso calc R 1 1 . .
    H H4B -0.0651 0.7043 0.1544 0.054 Uiso calc R 1 1 . .
    N N6 0.49105(14) 1.25521(12) 0.11758(5) 0.0432(3) Uani d . 1 1 . .
    H H7A 0.4563 1.2789 0.0743 0.065 Uiso calc R 1 1 . .
    H H7B 0.6012 1.2814 0.1278 0.065 Uiso calc R 1 1 . .
    H H7C 0.4265 1.3035 0.1449 0.065 Uiso calc R 1 1 . .
    C C4 0.22499(17) 0.85655(14) 0.18187(6) 0.0387(3) Uani d . 1 1 . .
    H H4C 0.1312 0.9198 0.1932 0.046 Uiso calc R 1 1 . .
    H H4D 0.3278 0.8830 0.2120 0.046 Uiso calc R 1 1 . .
    C C1 0.09846(17) 0.83708(15) 0.06264(6) 0.0428(3) Uani d . 1 1 . .
    H H1A 0.0008 0.8981 0.0718 0.051 Uiso calc R 1 1 . .
    H H1B 0.1182 0.8531 0.0154 0.051 Uiso calc R 1 1 . .
    C C5 0.29617(16) 1.04353(13) 0.09492(6) 0.0398(3) Uani d . 1 1 . .
    H H5A 0.2098 1.1071 0.1120 0.048 Uiso calc R 1 1 . .
    H H5B 0.2890 1.0580 0.0458 0.048 Uiso calc R 1 1 . .
    C C3 0.18042(18) 0.69465(15) 0.19308(7) 0.0445(3) Uani d . 1 1 . .
    H H3A 0.2779 0.6317 0.1856 0.053 Uiso calc R 1 1 . .
    H H3B 0.1561 0.6806 0.2399 0.053 Uiso calc R 1 1 . .
    C C2 0.05773(17) 0.67486(15) 0.07315(6) 0.0445(3) Uani d . 1 1 . .
    H H2A -0.0442 0.6465 0.0429 0.053 Uiso calc R 1 1 . .
    H H2B 0.1533 0.6131 0.0624 0.053 Uiso calc R 1 1 . .
    C C6 0.47308(16) 1.09143(14) 0.12711(7) 0.0442(3) Uani d . 1 1 . .
    H H6A 0.4868 1.0674 0.1755 0.053 Uiso calc R 1 1 . .
    H H6B 0.5616 1.0388 0.1058 0.053 Uiso calc R 1 1 . .
    O O7 0.05818(13) 0.33529(11) 0.09607(6) 0.0573(3) Uani d . 1 1 . .
    N N3 -0.07066(14) 0.28710(12) 0.12031(5) 0.0409(3) Uani d . 1 1 . .
    N N2 0.26751(13) 0.30391(12) 0.26544(5) 0.0410(3) Uani d . 1 1 . .
    O O4 0.37816(13) 0.37345(12) 0.23659(5) 0.0573(3) Uani d . 1 1 . .
    O O5 0.21779(16) 0.35660(13) 0.31806(7) 0.0743(4) Uani d . 1 1 . .
    O O6 0.20595(15) 0.18569(12) 0.24225(5) 0.0625(3) Uani d . 1 1 . .
    N N1 0.43842(14) 0.14691(14) 0.44408(6) 0.0486(3) Uani d . 1 1 . .
    O O1 0.49718(18) 0.26837(13) 0.46985(6) 0.0719(3) Uani d . 1 1 . .
    O O2 0.49348(16) 0.10390(15) 0.39153(6) 0.0766(4) Uani d . 1 1 . .
    O O3 0.33557(14) 0.07557(17) 0.47326(8) 0.0917(5) Uani d . 1 1 . .
loop_
    _atom_site_aniso_label
    _atom_site_aniso_U_11
    _atom_site_aniso_U_22
    _atom_site_aniso_U_33
    _atom_site_aniso_U_12
    _atom_site_aniso_U_13
    _atom_site_aniso_U_23
    O8 0.0685(7) 0.0463(6) 0.0767(7) -0.0175(5) 0.0153(6) -0.0120(5)
    O9 0.0719(7) 0.0479(6) 0.0544(6) 0.0080(5) 0.0245(5) -0.0032(4)
    N5 0.0334(5) 0.0314(5) 0.0327(5) 0.0000(4) 0.0066(4) 0.0000(4)
    N4 0.0540(6) 0.0339(5) 0.0495(6) -0.0102(5) 0.0187(5) -0.0043(4)
    N6 0.0467(6) 0.0392(6) 0.0450(6) -0.0089(4) 0.0112(5) -0.0005(4)
    C4 0.0464(7) 0.0388(6) 0.0310(6) -0.0053(5) 0.0050(5) -0.0014(4)
    C1 0.0463(7) 0.0442(7) 0.0363(6) -0.0068(5) -0.0017(5) 0.0017(5)
    C5 0.0439(6) 0.0331(6) 0.0420(7) -0.0028(5) 0.0035(5) 0.0057(5)
    C3 0.0580(8) 0.0391(7) 0.0377(7) 0.0003(6) 0.0109(6) 0.0048(5)
    C2 0.0487(7) 0.0451(7) 0.0401(7) -0.0117(6) 0.0066(6) -0.0092(5)
    C6 0.0389(6) 0.0374(7) 0.0565(8) -0.0016(5) 0.0059(6) 0.0043(6)
    O7 0.0538(6) 0.0439(5) 0.0785(7) -0.0018(4) 0.0255(5) 0.0070(5)
    N3 0.0442(6) 0.0383(6) 0.0402(6) 0.0027(5) 0.0050(4) 0.0053(4)
    N2 0.0399(5) 0.0419(6) 0.0414(6) -0.0011(4) 0.0059(5) -0.0061(4)
    O4 0.0572(6) 0.0620(7) 0.0559(6) -0.0157(5) 0.0205(5) -0.0081(5)
    O5 0.0777(7) 0.0731(8) 0.0802(8) -0.0278(6) 0.0434(6) -0.0406(6)
    O6 0.0849(8) 0.0474(6) 0.0571(6) -0.0186(5) 0.0162(6) -0.0165(5)
    N1 0.0379(5) 0.0574(7) 0.0515(7) 0.0028(5) 0.0087(5) 0.0133(5)
    O1 0.1058(9) 0.0543(7) 0.0572(7) -0.0008(6) 0.0166(6) -0.0007(5)
    O2 0.0825(8) 0.0947(10) 0.0554(7) -0.0013(7) 0.0206(6) -0.0126(6)
    O3 0.0447(6) 0.1131(11) 0.1208(11) -0.0054(6) 0.0251(7) 0.0587(9)
_geom_special_details
;
All e.s.d.'s (except the e.s.d. in the dihedral angle between two l.s. planes)
are estimated using the full covariance matrix. The cell e.s.d.'s are taken
into account individually in the estimation of e.s.d.'s in distances, angles
and torsion angles; correlations between e.s.d.'s in cell parameters are only
used when they are defined by crystal symmetry. An approximate (isotropic)
treatment of cell e.s.d.'s is used for estimating e.s.d.'s involving l.s.
planes.
;
loop_
    _geom_bond_atom_site_label_1
    _geom_bond_atom_site_label_2
    _geom_bond_site_symmetry_2
    _geom_bond_distance
    _geom_bond_publ_flag
    O8 N3 . 1.2411(14) ?
    O9 N3 . 1.2468(14) ?
    N5 C5 . 1.4918(15) ?
    N5 C4 . 1.5000(15) ?
    N5 C1 . 1.5037(15) ?
    N5 H5 . 0.9100 ?
    N4 C2 . 1.4831(16) ?
    N4 C3 . 1.4878(17) ?
    N4 H4A . 0.9000 ?
    N4 H4B . 0.9000 ?
    N6 C6 . 1.4836(16) ?
    N6 H7A . 0.8900 ?
    N6 H7B . 0.8900 ?
    N6 H7C . 0.8900 ?
    C4 C3 . 1.5094(17) ?
    C4 H4C . 0.9700 ?
    C4 H4D . 0.9700 ?
    C1 C2 . 1.5028(19) ?
    C1 H1A . 0.9700 ?
    C1 H1B . 0.9700 ?
    C5 C6 . 1.5114(18) ?
    C5 H5A . 0.9700 ?
    C5 H5B . 0.9700 ?
    C3 H3A . 0.9700 ?
    C3 H3B . 0.9700 ?
    C2 H2A . 0.9700 ?
    C2 H2B . 0.9700 ?
    C6 H6A . 0.9700 ?
    C6 H6B . 0.9700 ?
    O7 N3 . 1.2379(14) ?
    N2 O6 . 1.2261(14) ?
    N2 O5 . 1.2402(14) ?
    N2 O4 . 1.2512(14) ?
    N1 O3 . 1.2187(15) ?
    N1 O2 . 1.2269(16) ?
    N1 O1 . 1.2611(16) ?
loop_
    _geom_angle_atom_site_label_1
    _geom_angle_atom_site_label_2
    _geom_angle_atom_site_label_3
    _geom_angle_site_symmetry_1
    _geom_angle_site_symmetry_3
    _geom_angle
    _geom_angle_publ_flag
    C5 N5 C4 . . 113.34(9) ?
    C5 N5 C1 . . 109.08(9) ?
    C4 N5 C1 . . 109.00(9) ?
    C5 N5 H5 . . 108.4 ?
    C4 N5 H5 . . 108.4 ?
    C1 N5 H5 . . 108.4 ?
    C2 N4 C3 . . 111.09(9) ?
    C2 N4 H4A . . 109.4 ?
    C3 N4 H4A . . 109.4 ?
    C2 N4 H4B . . 109.4 ?
    C3 N4 H4B . . 109.4 ?
    H4A N4 H4B . . 108.0 ?
    C6 N6 H7A . . 109.5 ?
    C6 N6 H7B . . 109.5 ?
    H7A N6 H7B . . 109.5 ?
    C6 N6 H7C . . 109.5 ?
    H7A N6 H7C . . 109.5 ?
    H7B N6 H7C . . 109.5 ?
    N5 C4 C3 . . 111.21(10) ?
    N5 C4 H4C . . 109.4 ?
    C3 C4 H4C . . 109.4 ?
    N5 C4 H4D . . 109.4 ?
    C3 C4 H4D . . 109.4 ?
    H4C C4 H4D . . 108.0 ?
    C2 C1 N5 . . 110.85(10) ?
    C2 C1 H1A . . 109.5 ?
    N5 C1 H1A . . 109.5 ?
    C2 C1 H1B . . 109.5 ?
    N5 C1 H1B . . 109.5 ?
    H1A C1 H1B . . 108.1 ?
    N5 C5 C6 . . 113.14(10) ?
    N5 C5 H5A . . 109.0 ?
    C6 C5 H5A . . 109.0 ?
    N5 C5 H5B . . 109.0 ?
    C6 C5 H5B . . 109.0 ?
    H5A C5 H5B . . 107.8 ?
    N4 C3 C4 . . 110.13(10) ?
    N4 C3 H3A . . 109.6 ?
    C4 C3 H3A . . 109.6 ?
    N4 C3 H3B . . 109.6 ?
    C4 C3 H3B . . 109.6 ?
    H3A C3 H3B . . 108.1 ?
    N4 C2 C1 . . 109.54(10) ?
    N4 C2 H2A . . 109.8 ?
    C1 C2 H2A . . 109.8 ?
    N4 C2 H2B . . 109.8 ?
    C1 C2 H2B . . 109.8 ?
    H2A C2 H2B . . 108.2 ?
    N6 C6 C5 . . 108.72(10) ?
    N6 C6 H6A . . 109.9 ?
    C5 C6 H6A . . 109.9 ?
    N6 C6 H6B . . 109.9 ?
    C5 C6 H6B . . 109.9 ?
    H6A C6 H6B . . 108.3 ?
    O7 N3 O8 . . 120.31(11) ?
    O7 N3 O9 . . 120.08(11) ?
    O8 N3 O9 . . 119.59(11) ?
    O6 N2 O5 . . 119.43(11) ?
    O6 N2 O4 . . 121.27(11) ?
    O5 N2 O4 . . 119.29(11) ?
    O3 N1 O2 . . 123.17(15) ?
    O3 N1 O1 . . 119.22(14) ?
    O2 N1 O1 . . 117.55(12) ?
loop_
    _geom_torsion_atom_site_label_1
    _geom_torsion_atom_site_label_2
    _geom_torsion_atom_site_label_3
    _geom_torsion_atom_site_label_4
    _geom_torsion_site_symmetry_1
    _geom_torsion_site_symmetry_2
    _geom_torsion_site_symmetry_3
    _geom_torsion_site_symmetry_4
    _geom_torsion
    _geom_torsion_publ_flag
    C5 N5 C4 C3 . . . . 178.55(10) ?
    C1 N5 C4 C3 . . . . 56.88(13) ?
    C5 N5 C1 C2 . . . . 177.55(10) ?
    C4 N5 C1 C2 . . . . -58.23(13) ?
    C4 N5 C5 C6 . . . . 71.34(13) ?
    C1 N5 C5 C6 . . . . -167.04(11) ?
    C2 N4 C3 C4 . . . . 57.49(14) ?
    N5 C4 C3 N4 . . . . -56.80(14) ?
    C3 N4 C2 C1 . . . . -58.69(14) ?
    N5 C1 C2 N4 . . . . 59.29(14) ?
    N5 C5 C6 N6 . . . . -172.78(10) ?
loop_
    _geom_hbond_atom_site_label_D
    _geom_hbond_atom_site_label_H
    _geom_hbond_atom_site_label_A
    _geom_hbond_site_symmetry_A
    _geom_hbond_distance_DH
    _geom_hbond_distance_HA
    _geom_hbond_distance_DA
    _geom_hbond_angle_DHA
    N5 H5 O1 2_655 0.91 2.00 2.8074(16) 146.4
    N5 H5 O2 2_655 0.91 2.34 3.1755(17) 152.1
    N4 H4A O9 . 0.90 2.05 2.9008(15) 157.8
    N4 H4A O7 . 0.90 2.29 2.9947(15) 134.5
    N4 H4B O5 2 0.90 1.93 2.8065(16) 165.4
    N4 H4B O6 2 0.90 2.43 3.0387(15) 125.4
    N6 H7A O1 4_575 0.89 2.16 2.9224(15) 143.5
    N6 H7A O3 4_575 0.89 2.47 3.322(2) 160.5
    N6 H7B O9 1_665 0.89 2.15 3.0360(15) 172.9
    N6 H7B O8 1_665 0.89 2.45 3.1171(16) 131.8
    N6 H7C O4 1_565 0.89 1.99 2.8033(14) 151.9
_iucr_refine_instructions_details
;
TITL 12AMINONO3 in P2(1)/c
CELL  0.71073   7.7946   8.9320  19.6910   90.000   96.635   90.000
ZERR     4.00   0.0006   0.0006   0.0013    0.000    0.006    0.000
LATT   1
SYMM  - X, 1/2 + Y, 1/2 - Z
SFAC  C    H    N    O
UNIT  24   72   24   36
MERG   2
EQIV $1 -x+1, y+1/2, -z+1/2
EQIV $2 -x, y+1/2, -z+1/2
EQIV $3 x, -y+3/2, z-1/2
EQIV $4 x+1, y+1, z
EQIV $5 x, y+1, z
HTAB N5 O1_$1
HTAB N5 O2_$1
HTAB N5 N1_$1
HTAB N4 O9
HTAB N4 O7
HTAB N4 N3
HTAB N4 O5_$2
HTAB N4 O6_$2
HTAB N4 N2_$2
HTAB N6 O1_$3
HTAB N6 O3_$3
HTAB N6 N1_$3
HTAB N6 O9_$4
HTAB N6 O8_$4
HTAB N6 N3_$4
HTAB N6 O4_$5
FMAP   2
PLAN   20
ACTA    50.00
BOND   $H
CONF
L.S.   4
WGHT    0.074000
EXTI    0.033158
FVAR       6.65644
O8    4   -0.129319    0.161411    0.103850    11.00000    0.06850    0.04628 =
         0.07675   -0.01200    0.01533   -0.01754
O9    4   -0.144258    0.365951    0.160441    11.00000    0.07186    0.04788 =
         0.05439   -0.00319    0.02451    0.00802
MOLE    1
N5    3    0.255929    0.884080    0.109127    11.00000    0.03337    0.03137 =
         0.03273    0.00005    0.00658    0.00000
AFIX  13
H5    2    0.346547    0.826504    0.099703    11.00000   -1.20000
AFIX   0
N4    3    0.027008    0.650308    0.145249    11.00000    0.05405    0.03394 =
         0.04949   -0.00428    0.01867   -0.01020
AFIX  23
H4A   2    0.003372    0.552994    0.151524    11.00000   -1.20000
H4B   2   -0.065102    0.704295    0.154365    11.00000   -1.20000
AFIX   0
N6    3    0.491047    1.255211    0.117575    11.00000    0.04670    0.03917 =
         0.04500   -0.00046    0.01117   -0.00887
AFIX 137
H7A   2    0.456298    1.278943    0.074269    11.00000   -1.50000
H7B   2    0.601156    1.281419    0.127823    11.00000   -1.50000
H7C   2    0.426466    1.303525    0.144917    11.00000   -1.50000
AFIX   0
C4    1    0.224989    0.856546    0.181870    11.00000    0.04640    0.03884 =
         0.03103   -0.00143    0.00504   -0.00534
AFIX  23
H4C   2    0.131158    0.919782    0.193157    11.00000   -1.20000
H4D   2    0.327803    0.883039    0.212028    11.00000   -1.20000
AFIX   0
C1    1    0.098461    0.837083    0.062637    11.00000    0.04631    0.04422 =
         0.03629    0.00168   -0.00174   -0.00682
AFIX  23
H1A   2    0.000765    0.898100    0.071769    11.00000   -1.20000
H1B   2    0.118228    0.853069    0.015440    11.00000   -1.20000
AFIX   0
C5    1    0.296171    1.043529    0.094917    11.00000    0.04390    0.03311 =
         0.04203    0.00567    0.00352   -0.00277
AFIX  23
H5A   2    0.209835    1.107127    0.111991    11.00000   -1.20000
H5B   2    0.289017    1.057979    0.045847    11.00000   -1.20000
AFIX   0
C3    1    0.180424    0.694647    0.193081    11.00000    0.05805    0.03915 =
         0.03766    0.00477    0.01087    0.00034
AFIX  23
H3A   2    0.277883    0.631664    0.185622    11.00000   -1.20000
H3B   2    0.156101    0.680645    0.239873    11.00000   -1.20000
AFIX   0
C2    1    0.057728    0.674855    0.073147    11.00000    0.04872    0.04508 =
         0.04012   -0.00917    0.00663   -0.01172
AFIX  23
H2A   2   -0.044188    0.646505    0.042883    11.00000   -1.20000
H2B   2    0.153344    0.613120    0.062387    11.00000   -1.20000
AFIX   0
C6    1    0.473078    1.091425    0.127107    11.00000    0.03893    0.03739 =
         0.05651    0.00432    0.00588   -0.00156
AFIX  23
H6A   2    0.486838    1.067387    0.175470    11.00000   -1.20000
H6B   2    0.561587    1.038760    0.105762    11.00000   -1.20000
AFIX   0
MOLE    2
O7    4    0.058179    0.335294    0.096065    11.00000    0.05380    0.04388 =
         0.07848    0.00703    0.02545   -0.00181
N3    3   -0.070655    0.287103    0.120308    11.00000    0.04423    0.03825 =
         0.04025    0.00534    0.00504    0.00272
MOLE    3
N2    3    0.267513    0.303908    0.265441    11.00000    0.03991    0.04191 =
         0.04138   -0.00609    0.00589   -0.00108
O4    4    0.378162    0.373448    0.236593    11.00000    0.05722    0.06195 =
         0.05586   -0.00812    0.02049   -0.01575
O5    4    0.217793    0.356598    0.318063    11.00000    0.07774    0.07310 =
         0.08023   -0.04061    0.04336   -0.02781
O6    4    0.205947    0.185688    0.242249    11.00000    0.08488    0.04736 =
         0.05712   -0.01649    0.01618   -0.01858
MOLE    4
N1    3    0.438420    0.146913    0.444080    11.00000    0.03786    0.05736 =
         0.05149    0.01327    0.00870    0.00275
O1    4    0.497178    0.268368    0.469851    11.00000    0.10580    0.05429 =
         0.05717   -0.00073    0.01658   -0.00082
O2    4    0.493484    0.103898    0.391528    11.00000    0.08254    0.09473 =
         0.05542   -0.01265    0.02063   -0.00128
O3    4    0.335573    0.075569    0.473258    11.00000    0.04469    0.11315 =
         0.12083    0.05865    0.02511   -0.00539
HKLF    4
REM  12AMINONO3 in P2(1)/c
REM R1 =  0.0420 for   2517 Fo > 4sig(Fo)  and  0.0726 for all   4319 data
REM    192 parameters refined using      0 restraints
END
WGHT      0.0740      0.0000
REM Highest difference peak  0.241,  deepest hole -0.213,  1-sigma level  0.044
Q1    1   0.3985  0.2472  0.4783  11.00000  0.05    0.24
Q2    1   0.4371  0.3041  0.2566  11.00000  0.05    0.24
Q3    1   0.4958  0.2944  0.4596  11.00000  0.05    0.22
Q4    1   0.2815  0.9622  0.1032  11.00000  0.05    0.21
Q5    1  -0.0739  0.3999  0.1813  11.00000  0.05    0.21
Q6    1   0.5065  0.0967  0.3776  11.00000  0.05    0.19
Q7    1   0.2179  0.7746  0.1865  11.00000  0.05    0.19
Q8    1   0.1583  0.3885  0.2816  11.00000  0.05    0.18
Q9    1   0.4467  0.1957  0.3896  11.00000  0.05    0.18
Q10   1   0.0690  0.3293  0.1396  11.00000  0.05    0.18
Q11   1   0.3090  0.1648  0.4707  11.00000  0.05    0.17
Q12   1   0.0822  0.7611  0.0771  11.00000  0.05    0.17
Q13   1   0.1749  0.8685  0.0884  11.00000  0.05    0.17
Q14   1   0.0532  0.6685  0.1081  11.00000  0.05    0.17
Q15   1  -0.2069  0.3134  0.1738  11.00000  0.05    0.17
Q16   1   0.2977  0.1769  0.2694  11.00000  0.05    0.16
Q17   1   0.1776  0.2641  0.2368  11.00000  0.05    0.16
Q18   1  -0.1486  0.3654  0.1303  11.00000  0.05    0.15
Q19   1   0.2487  0.8683  0.1401  11.00000  0.05    0.15
Q20   1   0.3017  0.0266  0.4720  11.00000  0.05    0.14
;
data_global
_journal_date_recd_electronic     2011-11-07
_journal_date_accepted     2011-11-09
_journal_name_full     'Acta Crystallographica, Section E'
_journal_year     2011
_journal_volume     67
_journal_issue     12
_journal_page_first     o3301
_journal_page_last     o3301
_journal_paper_category     QO
_journal_coeditor_code     BT5713
_publ_contact_author_name     'Rademeyer, M.'
_publ_contact_author_address
;
Department of Chemistry
University of Pretoria
Pretoria 0002
South Africa
;
_publ_contact_author_email     melanie.rademeyer@up.ac.za
_publ_contact_author_fax     '27(12)4204687'
_publ_contact_author_phone     '27(12)4202511'
_publ_section_title
;
1-(2-Azaniumylethyl)piperazine-1,4-diium trinitrate
;
loop_
    _publ_author_name
    _publ_author_address
    'Rademeyer, M.'
;
  Department of Chemistry
  University of Pretoria
  Pretoria
  0002
  South Africa
;
