# Supplementary material for: 1-(2-Aza­niumyleth­yl)piperazine-1,4-diium trinitrate
Source: Acta Crystallogr Sect E Struct Rep Online. 2011 Nov 12;67(Pt 12):o3301. doi: 10.1107/S1600536811047507 (PMC3238954; doi:10.1107/S1600536811047507)
Supplement: Supplementary file 2 [file e-67-o3301-Isup2.hkl]

#
# h,k,l, Fc-squared, Fo-squared, sigma(Fo-squared) and status flag
#
data_I
_shelx_title ' 12AMINONO3 in P2(1)/c'
_shelx_refln_list_code          4
_shelx_F_calc_maximum      147.85
_exptl_crystal_F_000       672.00
_reflns_d_resolution_high  0.6701
 
loop_
 _symmetry_equiv_pos_as_xyz
 'x, y, z'
 '-x, y+1/2, -z+1/2'
 '-x, -y, -z'
 'x, -y-1/2, z-1/2'
 
_cell_length_a     7.7946
_cell_length_b     8.9320
_cell_length_c    19.6910
_cell_angle_alpha  90.000
_cell_angle_beta   96.635
_cell_angle_gamma  90.000
 
_shelx_F_squared_multiplier     1.000
 
loop_
 _refln_index_h
 _refln_index_k
 _refln_index_l
 _refln_F_squared_calc
 _refln_F_squared_meas
 _refln_F_squared_sigma
 _refln_observed_status
   2   0   0     1119.16     1004.54      3.52 o
   3   0   0     3786.86     4058.41      8.18 o
   4   0   0     1902.11     1903.57      5.55 o
   5   0   0      715.91      699.97      4.14 o
   6   0   0        0.04       -0.39      1.10 o
   7   0   0      235.15      242.85      5.26 o
   8   0   0        3.18        1.92      1.96 o
   9   0   0       20.08       24.56      3.46 o
  10   0   0       11.21        7.01      5.60 o
  11   0   0        0.00       -1.33      8.02 o
   2   1   0    13666.32    13614.80     71.89 o
   3   1   0      680.53      600.86      3.37 o
   4   1   0      516.45      524.59      3.88 o
   5   1   0      347.69      328.81      2.84 o
   6   1   0        0.11        0.45      0.90 o
   7   1   0       45.08       42.19      1.34 o
   8   1   0       15.94       12.80      1.53 o
   9   1   0        0.27       -0.18      2.11 o
  10   1   0        3.82        5.71      4.20 o
  11   1   0        2.22       -2.62      8.54 o
   0   2   0    21858.32    17184.90   2020.70 o
   1   2   0     1701.54     1636.34      5.21 o
   2   2   0     1527.90     1594.60      5.40 o
   3   2   0     2444.29     2675.14     13.94 o
   4   2   0      303.97      307.63      2.32 o
   5   2   0        3.10        4.14      0.90 o
   6   2   0       72.35       70.45      1.55 o
   7   2   0       84.02       86.02      1.86 o
   8   2   0        0.01        0.95      1.71 o
   9   2   0       27.49       26.73      2.45 o
  10   2   0        0.45       -0.50      4.10 o
   1   3   0       82.37       98.34      1.15 o
   2   3   0     1452.43     1519.19      5.52 o
   3   3   0      638.76      619.07      7.68 o
   4   3   0       66.72       66.53      1.20 o
   5   3   0       69.22       78.83      1.45 o
   6   3   0       23.41       22.26      1.23 o
   7   3   0      140.82      133.38      2.61 o
   8   3   0       27.51       29.55      2.18 o
   9   3   0       15.66       15.56      3.38 o
  10   3   0        1.48       -0.96      3.88 o
  11   3   0        0.61       -2.39      8.57 o
   0   4   0    11886.72    10856.85    427.51 o
   1   4   0     1131.61     1200.54     12.84 o
   2   4   0      349.14      376.33      2.97 o
   3   4   0        3.55        2.37      0.83 o
   4   4   0       62.22       49.86      1.44 o
   5   4   0      178.66      183.03      2.55 o
   6   4   0      101.87       98.38      3.25 o
   7   4   0        0.01       -0.99      1.76 o
   8   4   0       12.83       15.02      3.03 o
   9   4   0       22.59       23.64      3.88 o
  10   4   0       18.47       15.02      4.53 o
   1   5   0      589.02      636.54      3.40 o
   2   5   0      532.13      540.59      2.65 o
   3   5   0        6.08        5.12      0.88 o
   4   5   0      184.25      174.54      3.38 o
   5   5   0       92.29      101.31      2.41 o
   6   5   0      149.82      138.89      2.97 o
   7   5   0        2.76        1.58      2.17 o
   8   5   0        0.02        0.80      2.76 o
   9   5   0       13.17       13.44      3.64 o
  10   5   0        0.47        2.43      4.69 o
   0   6   0     1104.01     1059.42      7.48 o
   1   6   0     3318.55     3344.01     24.52 o
   2   6   0      238.76      264.30      3.43 o
   3   6   0       32.17       37.64      1.10 o
   4   6   0      112.76      110.04      2.04 o
   5   6   0      197.31      174.97      3.11 o
   6   6   0      217.04      219.58      7.28 o
   7   6   0       11.85       15.77      3.59 o
   8   6   0       19.80       17.57      3.30 o
   9   6   0        3.74        6.88      3.65 o
   1   7   0       99.97      102.16      1.87 o
   2   7   0       13.45       13.48      1.07 o
   3   7   0      439.71      450.63      4.49 o
   4   7   0       41.95       43.55      2.12 o
   5   7   0       81.93       82.67      3.46 o
   6   7   0        1.76        2.85      2.83 o
   7   7   0       28.98       25.89      3.14 o
   8   7   0       13.95       15.22      3.58 o
   9   7   0        1.21        0.27      4.54 o
   0   8   0        5.89        3.72      2.07 o
   1   8   0      217.10      200.83      2.44 o
   2   8   0       65.04       57.12      1.61 o
   3   8   0       49.40       56.54      2.28 o
   4   8   0        5.50        2.57      2.46 o
   5   8   0        0.15        0.05      2.70 o
   6   8   0        0.15        0.43      3.02 o
   7   8   0        4.13        4.06      3.08 o
   8   8   0       28.45       28.73      4.74 o
   1   9   0       29.71       34.40      1.65 o
   2   9   0       28.66       28.35      2.26 o
   3   9   0       22.79       24.76      3.07 o
   4   9   0        0.50        0.04      3.00 o
   5   9   0        5.33        5.24      2.89 o
   6   9   0        3.21        2.91      3.31 o
   7   9   0        4.43        9.18      4.99 o
   0  10   0       63.97       70.90      3.11 o
   1  10   0        5.89        6.66      2.78 o
   2  10   0       35.83       30.03      3.14 o
   3  10   0        1.54       -1.42      3.01 o
   4  10   0        0.07        1.58      3.29 o
   5  10   0        2.60        2.45      3.68 o
   6  10   0        0.14        0.30      4.23 o
   2  11   0        0.94       -0.01      3.62 o
   3  11   0        1.48        3.98      3.78 o
   4  11   0        0.55       -0.14      3.89 o
   5  11   0       11.58       13.04      4.76 o
   3  12   0        7.17       11.70      7.47 o
   4  12   0        0.38        2.50      5.33 o
 -10   1   1       14.34       12.10      2.94 o
  -9   1   1        0.14        0.36      2.05 o
  -8   1   1        5.61        6.31      1.42 o
  -7   1   1       44.58       44.30      1.26 o
  -6   1   1      586.51      551.96      2.72 o
  -5   1   1        2.50        1.30      0.68 o
  -4   1   1       26.50       34.87      0.72 o
  -3   1   1     1240.18     1368.65      7.97 o
  -2   1   1     2700.27     2651.24      9.41 o
   1   1   1      254.02      250.91      2.40 o
   2   1   1     2841.03     2755.93     15.08 o
   3   1   1        2.29        1.91      0.47 o
   4   1   1      333.87      343.76      1.98 o
   5   1   1       91.14       85.44      1.53 o
   6   1   1       20.35       20.08      1.02 o
   7   1   1       11.52        6.84      1.22 o
   8   1   1      115.71      109.39      2.53 o
   9   1   1        0.30       -0.66      2.07 o
  10   1   1        6.42        7.29      4.02 o
  11   1   1        1.88        3.66      7.96 o
 -11   2   1       13.42       19.64      7.76 o
 -10   2   1       25.56       28.49      4.64 o
  -9   2   1        4.50        4.73      2.41 o
  -8   2   1      149.31      129.91      2.72 o
  -7   2   1        5.84        7.94      1.34 o
  -6   2   1      150.22      145.48      2.00 o
  -5   2   1       26.16       27.39      0.96 o
  -4   2   1      407.66      442.49      4.28 o
  -3   2   1        4.12        3.60      0.56 o
  -2   2   1     1638.69     1675.13     16.28 o
  -1   2   1      404.84      401.92      4.37 o
   0   2   1      845.06      878.62      5.22 o
   1   2   1     1912.82     2123.66      9.45 o
   2   2   1     5364.63     5256.72     25.23 o
   3   2   1     1469.11     1381.49      6.69 o
   4   2   1       55.69       46.35      1.01 o
   5   2   1       62.92       68.17      1.32 o
   6   2   1      618.45      614.68      3.74 o
   7   2   1      141.58      133.84      2.76 o
   8   2   1        2.74        2.49      1.77 o
   9   2   1        1.21        3.12      2.22 o
  10   2   1        1.55       -0.90      2.90 o
 -11   3   1        0.54       -0.44      8.50 o
 -10   3   1       19.79       16.83      4.10 o
  -9   3   1       13.18       10.83      3.11 o
  -8   3   1       22.87       27.17      2.42 o
  -7   3   1       12.88       12.40      1.94 o
  -6   3   1       22.24       18.26      1.32 o
  -5   3   1       34.67       31.36      1.22 o
  -4   3   1      566.25      597.22      6.41 o
  -3   3   1      904.93     1125.95     10.67 o
  -2   3   1     1731.97     1832.04     12.12 o
  -1   3   1      940.61      994.51      4.77 o
   0   3   1     1202.79     1205.55      4.84 o
   1   3   1       35.16       33.23      0.71 o
   2   3   1     3274.78     3208.11     19.43 o
   3   3   1      158.26      174.33      1.53 o
   4   3   1       96.03      116.05      1.69 o
   5   3   1        5.05        6.17      1.00 o
   6   3   1       16.84       21.10      1.19 o
   7   3   1        2.14       -0.17      1.54 o
   8   3   1      380.04      381.94      4.36 o
   9   3   1       39.95       37.98      2.69 o
  10   3   1        0.00        0.54      4.19 o
 -10   4   1        0.01       -0.09      4.00 o
  -9   4   1        2.60        3.49      3.09 o
  -8   4   1        6.90        6.71      2.69 o
  -7   4   1        0.13       -1.00      1.78 o
  -6   4   1        9.39       10.48      1.37 o
  -5   4   1      480.60      450.91      3.66 o
  -4   4   1      403.38      384.49      5.84 o
  -3   4   1        1.70        1.70      0.87 o
  -2   4   1        0.68        0.52      0.67 o
  -1   4   1      854.20      992.71      5.36 o
   0   4   1      411.72      408.91      6.96 o
   1   4   1      530.27      537.18      6.94 o
   2   4   1      219.57      237.38      2.45 o
   3   4   1      518.93      477.62      4.16 o
   4   4   1       41.52       30.72      1.73 o
   5   4   1      239.08      234.42      2.47 o
   6   4   1      504.61      498.44      7.13 o
   7   4   1       16.04       15.97      1.95 o
   8   4   1        1.61        1.63      2.75 o
   9   4   1        6.33        6.53      3.25 o
  10   4   1        0.02        2.89      4.55 o
 -10   5   1       12.46       13.84      4.71 o
  -9   5   1        2.54        4.74      3.48 o
  -8   5   1        0.29        0.63      2.84 o
  -7   5   1        9.97        7.20      2.44 o
  -6   5   1      420.42      444.63      4.62 o
  -5   5   1      178.60      194.01      2.44 o
  -4   5   1       35.53       33.46      1.33 o
  -3   5   1        3.49        1.91      0.80 o
  -2   5   1       48.15       56.33      1.03 o
  -1   5   1     1215.64     1232.60      6.40 o
   0   5   1       17.22       21.76      1.00 o
   1   5   1       76.10       67.49      2.80 o
   2   5   1        0.43        0.84      0.75 o
   3   5   1      237.52      219.45      2.65 o
   4   5   1      153.46      155.00      3.14 o
   5   5   1       14.86       12.17      1.71 o
   6   5   1        4.28        2.12      1.86 o
   7   5   1       20.18       16.92      2.24 o
   8   5   1       26.94       32.26      5.49 o
   9   5   1       56.18       50.86      4.06 o
  10   5   1        0.13        3.46      4.79 o
  -9   6   1        7.05        9.32      3.87 o
  -8   6   1        0.27        1.20      3.01 o
  -7   6   1        0.88       -1.56      3.00 o
  -6   6   1       36.72       39.35      2.95 o
  -5   6   1        9.15        8.25      2.02 o
  -4   6   1      226.09      227.46      2.14 o
  -3   6   1       43.04       35.34      1.20 o
  -2   6   1      683.55      688.26      5.13 o
  -1   6   1       84.83       86.80      2.54 o
   0   6   1      535.96      505.27      7.79 o
   1   6   1      348.86      351.91      4.03 o
   2   6   1      899.12      954.28      5.11 o
   3   6   1      102.23       93.88      1.40 o
   4   6   1        0.04        2.28      1.69 o
   5   6   1      533.39      527.69      7.57 o
   6   6   1        7.92       10.78      2.32 o
   7   6   1       18.85       21.23      2.97 o
   8   6   1        2.44        0.48      2.99 o
   9   6   1        2.12        2.54      3.82 o
  -9   7   1        4.98        1.43      4.06 o
  -8   7   1        3.67        3.66      3.50 o
  -7   7   1       49.91       47.09      3.33 o
  -6   7   1       81.42       84.84      3.81 o
  -5   7   1       11.52       11.66      2.80 o
  -4   7   1      187.45      198.19      4.35 o
  -3   7   1      141.58      144.63      1.82 o
  -2   7   1      198.92      197.27      2.32 o
  -1   7   1       94.14       82.18      2.18 o
   0   7   1        4.23        1.36      1.21 o
   1   7   1       56.67       49.56      1.50 o
   2   7   1      150.92      139.00      1.76 o
   3   7   1      203.38      193.67      2.69 o
   4   7   1        3.65        4.27      1.60 o
   5   7   1        0.06        0.68      2.00 o
   6   7   1        5.29        5.53      2.68 o
   7   7   1        4.60        4.99      2.95 o
   8   7   1        1.68        0.39      3.22 o
   9   7   1        0.28        0.62      4.42 o
  -8   8   1        9.18       10.89      4.03 o
  -7   8   1        5.00        4.76      3.40 o
  -6   8   1        8.14       10.05      3.07 o
  -5   8   1        1.22        2.63      2.58 o
  -4   8   1        3.80        4.18      2.42 o
  -3   8   1      502.05      494.68      6.55 o
  -2   8   1      113.85      105.53      1.72 o
  -1   8   1       42.80       51.96      1.69 o
   0   8   1        7.79        7.72      1.46 o
   1   8   1        4.79        3.56      1.31 o
   2   8   1       36.52       31.37      1.44 o
   3   8   1       12.80       10.17      1.74 o
   4   8   1        5.42        2.14      2.44 o
   5   8   1       34.33       25.94      3.02 o
   6   8   1        0.11       -0.66      2.72 o
   7   8   1       20.96       20.14      3.81 o
   8   8   1        9.23       11.08      4.24 o
  -7   9   1        1.38        2.65      4.19 o
  -6   9   1        0.03       -1.33      3.54 o
  -5   9   1       60.79       72.59      4.51 o
  -4   9   1      115.57      110.75      3.97 o
  -3   9   1       59.56       60.82      3.09 o
  -2   9   1      151.91      149.94      3.18 o
  -1   9   1        0.33       -0.39      1.35 o
   0   9   1        2.60       -0.11      1.69 o
   1   9   1        8.42        4.50      1.69 o
   2   9   1        6.11        9.17      2.19 o
   3   9   1        3.25        1.08      2.59 o
   4   9   1       16.48       17.27      3.11 o
   5   9   1        0.01       -0.29      2.97 o
   6   9   1        0.49        1.61      3.31 o
   7   9   1        1.18        1.50      4.12 o
  -6  10   1        0.00       -1.47      4.20 o
  -5  10   1        1.99        1.41      3.76 o
  -4  10   1       11.29       15.78      3.60 o
  -3  10   1        0.21        1.16      2.95 o
  -2  10   1        5.54        1.03      2.84 o
  -1  10   1        5.82        3.31      2.32 o
   0  10   1      130.84      163.64      5.92 o
   1  10   1        1.29        1.23      2.34 o
   2  10   1       48.02       49.23      3.21 o
   3  10   1       77.33       82.95      4.31 o
   4  10   1        5.24        5.76      3.41 o
   5  10   1       37.68       37.16      4.33 o
   6  10   1        2.23        1.46      4.20 o
  -5  11   1        1.40       -0.48      4.48 o
  -4  11   1       16.01       17.19      4.26 o
  -3  11   1        0.24       -0.75      3.67 o
  -2  11   1        0.14       -1.06      3.58 o
  -1  11   1       12.71       24.31      5.68 o
   1  11   1       10.37       10.32      5.28 o
   2  11   1       29.90       35.73      5.71 o
   3  11   1       20.76       24.24      4.29 o
   4  11   1        0.00        0.05      3.83 o
   5  11   1        0.01        2.20      4.50 o
  -4  12   1        1.09       -2.10      5.35 o
  -3  12   1       51.98       63.52      5.65 o
   2  12   1        2.01        6.30      6.97 o
   3  12   1       10.32        8.99      7.42 o
   4  12   1        2.78        3.53      5.41 o
 -10   0   2       36.37       40.59      6.26 o
  -9   0   2       70.21       73.72      2.46 o
  -8   0   2       48.24       41.59      1.92 o
  -7   0   2       48.63       43.20      1.68 o
  -6   0   2      250.51      280.24      2.83 o
  -5   0   2       75.69       74.96      1.52 o
  -4   0   2      511.34      596.93      3.39 o
  -3   0   2        0.79       -0.56      0.67 o
  -2   0   2     9477.50     9484.81    474.29 o
   2   0   2    14615.73    13958.74    157.76 o
   3   0   2     1276.51     1318.19     16.68 o
   4   0   2      896.40      967.30      9.78 o
   5   0   2     4828.30     4995.13     40.32 o
   6   0   2       31.85       28.79      1.58 o
   7   0   2       28.40       26.31      2.89 o
   8   0   2       50.79       38.45      2.95 o
   9   0   2        0.00        1.58      3.71 o
  10   0   2        4.33        7.90      5.73 o
  11   0   2       16.38       24.86      8.58 o
 -10   1   2        5.18        6.87      3.83 o
  -9   1   2       21.87       23.90      2.46 o
  -8   1   2        0.00       -0.34      1.28 o
  -7   1   2      250.74      226.49      2.19 o
  -6   1   2      145.34      127.47      1.58 o
  -5   1   2      250.86      262.85      1.88 o
  -4   1   2     1069.15     1113.22      6.20 o
  -3   1   2     1249.19     1219.42      6.04 o
  -2   1   2     2516.26     2519.11     15.08 o
  -1   1   2     1729.65     2065.06     40.46 o
   1   1   2      930.90      774.93      4.24 o
   2   1   2      601.27      565.08      2.87 o
   3   1   2        3.34        6.39      0.48 o
   4   1   2     1365.06     1354.42      6.11 o
   5   1   2      619.33      604.56      3.94 o
   6   1   2        0.64        0.81      0.94 o
   7   1   2       99.08       82.61      1.85 o
   8   1   2        1.88        1.60      1.76 o
   9   1   2       37.02       34.96      2.85 o
  10   1   2       22.04       20.28      4.41 o
  11   1   2        6.27        6.05      5.75 o
 -11   2   2        0.34       -3.65      8.04 o
 -10   2   2        1.23        2.40      4.00 o
  -9   2   2        2.20        1.15      2.98 o
  -8   2   2        1.60        1.20      1.80 o
  -7   2   2        2.94        2.71      1.30 o
  -6   2   2       74.61       71.22      1.42 o
  -5   2   2      141.88      148.14      1.64 o
  -4   2   2       52.74       48.25      1.06 o
  -3   2   2       43.72       45.11      1.28 o
  -2   2   2     5707.37     5749.30     38.69 o
  -1   2   2      807.74      866.32      5.71 o
   0   2   2      574.56      566.20      3.13 o
   1   2   2       17.95       20.84      0.74 o
   2   2   2     5275.72     5214.46     10.99 o
   3   2   2      402.01      435.54      3.67 o
   4   2   2        2.04        0.91      0.59 o
   5   2   2       81.98       96.79      1.31 o
   6   2   2      100.94      102.41      2.16 o
   7   2   2       40.04       42.37      1.87 o
   8   2   2        3.41        4.40      1.93 o
   9   2   2        0.67        0.85      2.19 o
  10   2   2        1.68       -0.54      4.19 o
 -11   3   2        4.89        4.32      5.84 o
 -10   3   2        1.62        1.77      3.80 o
  -9   3   2        0.83        1.08      3.06 o
  -8   3   2        5.15        1.88      2.41 o
  -7   3   2       25.95       27.71      1.63 o
  -6   3   2      106.46      107.20      1.97 o
  -5   3   2        0.05        0.44      0.95 o
  -4   3   2     1095.85     1120.00      4.55 o
  -3   3   2      124.24      134.64      1.77 o
  -2   3   2      145.47      116.00      1.28 o
  -1   3   2      304.05      317.82      5.08 o
   0   3   2     1646.24     1536.12     10.54 o
   1   3   2      792.91      787.75      9.16 o
   2   3   2      344.41      304.96      2.25 o
   3   3   2       40.81       40.49      0.85 o
   4   3   2       44.17       51.71      1.13 o
   5   3   2        8.27        9.43      0.98 o
   6   3   2        1.19        1.03      1.46 o
   7   3   2      144.94      155.13      2.79 o
   8   3   2        4.43        6.12      2.08 o
   9   3   2        0.04        1.28      2.40 o
  10   3   2        8.69        3.65      4.38 o
 -10   4   2       16.09       20.90      4.41 o
  -9   4   2       14.49       14.94      3.43 o
  -8   4   2       37.09       36.08      3.12 o
  -7   4   2        8.22       10.75      2.49 o
  -6   4   2       69.24       71.94      1.81 o
  -5   4   2      183.33      209.32      3.57 o
  -4   4   2      425.45      413.24      4.95 o
  -3   4   2       58.03       57.22      1.20 o
  -2   4   2       34.69       33.44      0.84 o
  -1   4   2      516.84      570.92      2.55 o
   0   4   2      630.65      715.26      5.04 o
   1   4   2      185.89      179.80      3.00 o
   2   4   2       46.25       45.65      1.30 o
   3   4   2       47.25       42.38      1.09 o
   4   4   2      636.86      604.74      8.05 o
   5   4   2      773.86      783.84      5.59 o
   6   4   2      276.31      284.06      3.40 o
   7   4   2       65.25       61.24      2.22 o
   8   4   2        9.00        5.90      2.18 o
   9   4   2        1.37        2.39      3.34 o
  10   4   2        0.70        2.08      4.70 o
 -10   5   2       13.02       14.77      5.98 o
  -9   5   2        0.71        0.47      3.40 o
  -8   5   2        3.17        3.47      2.63 o
  -7   5   2        0.16        0.40      2.30 o
  -6   5   2       51.79       50.88      2.96 o
  -5   5   2       20.09       23.31      1.39 o
  -4   5   2      571.93      569.68      4.02 o
  -3   5   2       49.61       43.26      1.06 o
  -2   5   2       51.93       53.43      1.00 o
  -1   5   2     1371.81     1444.16      8.15 o
   0   5   2     1317.93     1387.14      9.29 o
   1   5   2        2.90        4.41      0.82 o
   2   5   2       10.12       13.95      0.93 o
   3   5   2        0.07        0.81      0.88 o
   4   5   2     1265.25     1279.50      7.01 o
   5   5   2       35.70       34.44      1.95 o
   6   5   2       10.84        6.09      1.93 o
   7   5   2       69.52       65.28      2.57 o
   8   5   2        6.56        6.74      2.85 o
   9   5   2        0.21        1.95      3.61 o
  10   5   2        0.02       -1.62      7.18 o
  -9   6   2       14.62       18.34      4.16 o
  -8   6   2        2.43        3.74      2.92 o
  -7   6   2       12.29       12.31      2.74 o
  -6   6   2       80.55       86.96      3.59 o
  -5   6   2        0.00       -1.53      2.07 o
  -4   6   2       34.07       39.10      1.53 o
  -3   6   2      229.47      219.35      1.93 o
  -2   6   2      649.97      628.45      5.03 o
  -1   6   2       86.47       88.95      1.64 o
   0   6   2      303.68      337.73      5.06 o
   1   6   2      282.90      306.02      2.44 o
   2   6   2       79.29       81.83      1.32 o
   3   6   2       10.50       12.36      1.25 o
   4   6   2      939.84      949.48      6.43 o
   5   6   2       90.41       94.79      2.66 o
   6   6   2      283.50      290.56      4.30 o
   7   6   2        0.30        0.77      2.92 o
   8   6   2       14.28       16.51      3.43 o
   9   6   2       14.63       15.25      4.15 o
  -9   7   2        1.09        2.38      4.22 o
  -8   7   2        4.80        1.57      3.42 o
  -7   7   2        2.98        1.09      2.99 o
  -6   7   2       38.84       39.99      3.17 o
  -5   7   2        4.98        7.81      2.56 o
  -4   7   2        1.54        1.26      1.88 o
  -3   7   2        4.70        3.83      1.28 o
  -2   7   2       20.98       18.89      1.11 o
  -1   7   2       64.76       65.04      2.03 o
   0   7   2        3.88        3.03      1.16 o
   1   7   2       10.08        9.59      1.13 o
   2   7   2      371.19      341.39      2.87 o
   3   7   2       57.56       59.75      1.86 o
   4   7   2        0.17        0.79      1.53 o
   5   7   2       23.42       24.87      2.17 o
   6   7   2        6.80        6.99      2.80 o
   7   7   2       36.00       38.16      3.55 o
   8   7   2        0.06        1.27      3.59 o
   9   7   2        0.89        2.84      4.45 o
  -8   8   2        0.42        1.76      3.97 o
  -7   8   2        1.03       -0.07      3.04 o
  -6   8   2        0.34       -1.28      2.99 o
  -5   8   2       13.84       18.47      2.90 o
  -4   8   2       97.06       98.33      3.59 o
  -3   8   2      208.38      201.71      4.30 o
  -2   8   2       94.85       89.28      1.86 o
  -1   8   2       20.07       18.76      1.42 o
   0   8   2        2.44        2.17      1.35 o
   1   8   2        4.78        5.33      1.34 o
   2   8   2        2.15        3.08      1.53 o
   3   8   2        1.66        0.55      1.68 o
   4   8   2       52.60       51.52      2.85 o
   5   8   2       15.38       13.99      2.95 o
   6   8   2        2.36        2.28      3.04 o
   7   8   2       24.21       27.19      4.21 o
   8   8   2        0.25        0.63      4.41 o
  -7   9   2        2.27        2.00      3.86 o
  -6   9   2       37.01       50.18      3.90 o
  -5   9   2       92.96      102.74      4.16 o
  -4   9   2       25.94       23.04      3.14 o
  -3   9   2        2.09        1.62      2.62 o
  -2   9   2       14.57        7.66      2.10 o
  -1   9   2       32.55       29.76      1.86 o
   0   9   2        0.84        1.06      1.65 o
   1   9   2       17.60       16.90      1.97 o
   2   9   2        0.28        0.86      1.76 o
   3   9   2       29.98       32.99      2.33 o
   4   9   2       21.36       22.11      3.10 o
   5   9   2        0.34       -0.11      3.22 o
   6   9   2        6.71       11.02      3.69 o
   7   9   2        6.27        6.72      4.32 o
  -6  10   2        9.22        9.62      4.68 o
  -5  10   2        1.01        1.61      3.54 o
  -4  10   2       72.14       75.98      3.86 o
  -3  10   2        0.17       -0.17      3.04 o
  -2  10   2        0.21       -2.14      2.89 o
  -1  10   2        1.88        0.94      2.45 o
   0  10   2       44.71       54.85      3.86 o
   1  10   2        0.11        0.65      2.20 o
   2  10   2        2.38        1.80      2.98 o
   3  10   2       12.43       10.58      3.09 o
   4  10   2       84.98       95.01      4.05 o
   5  10   2       35.99       36.80      4.33 o
   6  10   2        7.52        6.25      4.52 o
  -5  11   2       12.57       10.31      4.81 o
  -4  11   2        3.41        4.04      4.11 o
  -3  11   2        6.37        7.32      3.65 o
  -2  11   2        0.03        0.44      3.67 o
  -1  11   2       26.42       21.40      5.49 o
   0  11   2        1.99       -0.82      5.23 o
   1  11   2        2.61        0.58      4.99 o
   2  11   2       29.30       37.42      5.59 o
   3  11   2       32.86       33.58      4.15 o
   4  11   2        3.30        3.21      4.30 o
   5  11   2        0.00        1.08      4.76 o
  -4  12   2        0.10       -2.61      5.46 o
  -3  12   2       26.65       36.83      7.99 o
  -2  12   2       14.98       21.32      7.14 o
   2  12   2        4.99        5.40      6.74 o
   3  12   2       60.05       74.61      7.78 o
   4  12   2       11.73       17.79      8.42 o
 -10   1   3        1.24        1.05      3.85 o
  -9   1   3       17.55       21.61      2.40 o
  -8   1   3        0.08       -0.12      1.42 o
  -7   1   3        6.44        4.57      1.01 o
  -6   1   3       60.66       58.07      1.11 o
  -5   1   3        4.52        3.10      0.71 o
  -4   1   3      125.14      138.13      1.16 o
  -3   1   3      253.23      281.57      1.52 o
  -2   1   3      204.20      207.89      1.24 o
  -1   1   3    10152.15     9657.76     14.00 o
   0   1   3      647.98      406.63      4.73 o
   1   1   3      190.25      213.36      1.35 o
   2   1   3     9445.40     9110.29     15.15 o
   3   1   3       80.47       70.57      1.39 o
   4   1   3      128.74      126.29      1.56 o
   5   1   3        5.51        6.42      1.02 o
   6   1   3      178.78      178.81      2.19 o
   7   1   3       29.41       24.42      1.49 o
   8   1   3        2.89        1.07      1.62 o
   9   1   3       21.19       16.62      3.35 o
  10   1   3       14.31       12.18      4.42 o
  11   1   3        0.06       -6.94      8.63 o
 -11   2   3        0.02       -1.99      5.81 o
 -10   2   3        0.63       -0.77      4.14 o
  -9   2   3        1.05        1.22      3.01 o
  -8   2   3        2.20        2.83      1.74 o
  -7   2   3      327.03      356.06      3.77 o
  -6   2   3       64.07       58.41      1.44 o
  -5   2   3       45.33       42.55      1.16 o
  -4   2   3      129.27      146.85      1.59 o
  -3   2   3      201.36      201.19      2.44 o
  -2   2   3     1909.37     1969.30      6.95 o
  -1   2   3      640.52      614.91      4.14 o
   0   2   3     4368.58     4547.39     28.28 o
   1   2   3    12381.83    13085.88     17.92 o
   2   2   3       46.27       47.99      1.07 o
   3   2   3      168.38      174.44      2.47 o
   4   2   3        0.02       -0.22      0.62 o
   5   2   3        0.19        0.66      0.78 o
   6   2   3      137.98      132.44      1.94 o
   7   2   3       32.64       33.47      1.81 o
   8   2   3        0.90        0.83      1.95 o
   9   2   3        0.40       -0.21      2.35 o
  10   2   3        0.07       -1.77      4.36 o
 -11   3   3        0.68        2.81      5.91 o
 -10   3   3        2.19        2.08      3.76 o
  -9   3   3       18.41       19.42      3.35 o
  -8   3   3        7.12        5.05      2.50 o
  -7   3   3      101.55      100.87      2.16 o
  -6   3   3       16.76       13.56      1.34 o
  -5   3   3       24.61       23.42      1.06 o
  -4   3   3     1136.85     1168.26      7.59 o
  -3   3   3        1.45        0.94      0.62 o
  -2   3   3       28.55       41.01      0.98 o
  -1   3   3      740.29      687.68      4.71 o
   0   3   3      424.21      464.50      2.20 o
   1   3   3      415.76      455.01      5.82 o
   2   3   3     5930.22     5981.55     20.96 o
   3   3   3       27.96       28.33      0.71 o
   4   3   3        0.40        0.49      0.76 o
   5   3   3       81.98       79.68      1.40 o
   6   3   3      317.85      337.93      5.25 o
   7   3   3      125.87      123.75      2.60 o
   8   3   3        0.40       -0.33      1.97 o
   9   3   3       18.61       22.71      2.62 o
  10   3   3       14.16       12.00      3.26 o
 -10   4   3       16.45       19.10      4.33 o
  -9   4   3        3.35        4.04      4.57 o
  -8   4   3      108.21      108.07      3.99 o
  -7   4   3       89.54      104.03      3.58 o
  -6   4   3       20.75       23.93      1.40 o
  -5   4   3      182.63      186.96      2.28 o
  -4   4   3       44.71       47.50      2.04 o
  -3   4   3       27.81       27.86      0.96 o
  -2   4   3      210.68      261.63      2.01 o
  -1   4   3      342.84      363.20      2.66 o
   0   4   3     1819.61     1844.17     17.20 o
   1   4   3       51.89       46.28      0.91 o
   2   4   3      641.24      652.67      2.85 o
   3   4   3      119.39      117.87      1.79 o
   4   4   3       30.69       34.17      0.97 o
   5   4   3        7.37        8.61      1.85 o
   6   4   3      104.14      101.97      2.37 o
   7   4   3      132.71      137.00      2.83 o
   8   4   3        3.03        3.02      2.03 o
   9   4   3        1.10        2.88      2.76 o
  10   4   3        7.25       13.58      4.76 o
 -10   5   3        0.11       -0.09      4.24 o
  -9   5   3       13.22       10.50      3.40 o
  -8   5   3        0.59       -0.80      2.74 o
  -7   5   3       83.06       83.76      3.60 o
  -6   5   3        8.90       11.19      1.98 o
  -5   5   3       17.72       15.68      1.65 o
  -4   5   3      236.91      244.78      2.54 o
  -3   5   3       84.48       82.48      1.26 o
  -2   5   3       52.24       48.80      0.93 o
  -1   5   3      355.14      394.81      4.11 o
   0   5   3      624.35      660.09      3.41 o
   1   5   3      141.04      152.94      2.60 o
   2   5   3        0.60        0.64      0.70 o
   3   5   3        0.63        0.72      0.96 o
   4   5   3       26.51       27.92      1.70 o
   5   5   3        4.73        1.89      1.68 o
   6   5   3       37.88       44.30      2.20 o
   7   5   3        1.17        2.20      2.23 o
   8   5   3       18.72       16.96      2.75 o
   9   5   3       19.80       20.24      4.00 o
  10   5   3        0.04       -5.17      6.89 o
  -9   6   3       11.82       12.57      3.73 o
  -8   6   3        1.93        1.89      3.09 o
  -7   6   3       19.58       18.53      3.02 o
  -6   6   3        0.42        0.41      2.51 o
  -5   6   3       54.34       54.11      2.18 o
  -4   6   3      216.47      232.38      3.42 o
  -3   6   3       77.19       64.60      1.24 o
  -2   6   3      729.25      723.29      4.75 o
  -1   6   3      158.80      152.62      3.77 o
   0   6   3      312.10      286.91      2.57 o
   1   6   3        0.45        3.54      1.23 o
   2   6   3      323.45      341.87      4.21 o
   3   6   3      633.77      630.64      6.03 o
   4   6   3       30.97       23.68      1.92 o
   5   6   3      118.44      108.10      3.21 o
   6   6   3       38.51       39.62      2.29 o
   7   6   3      128.96      139.23      4.48 o
   8   6   3       11.83       10.11      3.20 o
   9   6   3        0.63       -2.03      4.18 o
  -9   7   3        3.45        1.15      4.42 o
  -8   7   3        1.27        2.28      3.29 o
  -7   7   3        6.33        5.00      2.92 o
  -6   7   3       39.21       39.51      3.09 o
  -5   7   3       40.29       35.54      2.78 o
  -4   7   3      381.12      402.94      3.77 o
  -3   7   3       94.13       79.97      1.95 o
  -2   7   3       21.51       23.67      1.11 o
  -1   7   3        0.25       -0.16      1.10 o
   0   7   3       16.13       14.99      1.25 o
   1   7   3       96.36       91.62      1.64 o
   2   7   3      242.74      231.40      2.44 o
   3   7   3       73.31       81.24      2.20 o
   4   7   3       48.76       44.91      1.85 o
   5   7   3        0.14        0.24      1.92 o
   6   7   3       27.88       29.58      3.08 o
   7   7   3       30.90       28.75      3.64 o
   8   7   3        3.21        3.30      3.76 o
   9   7   3        1.52        1.03      6.53 o
  -8   8   3        1.59        3.07      4.11 o
  -7   8   3       12.54       12.47      3.60 o
  -6   8   3        2.14        0.60      3.04 o
  -5   8   3        2.12        2.04      2.80 o
  -4   8   3        1.85        5.48      2.79 o
  -3   8   3        0.59        0.99      1.77 o
  -2   8   3        5.52        3.19      1.59 o
  -1   8   3        0.30        0.42      1.32 o
   0   8   3      104.27       82.28      2.09 o
   1   8   3        4.89        5.72      1.51 o
   2   8   3        0.00       -0.42      1.55 o
   3   8   3        0.66        3.12      1.59 o
   4   8   3        0.10        0.03      1.79 o
   5   8   3        0.16        0.21      2.67 o
   6   8   3        1.19        1.28      3.09 o
   7   8   3        7.51        8.08      3.67 o
   8   8   3       13.53       15.19      4.37 o
  -7   9   3        6.92        3.40      4.42 o
  -6   9   3       23.58       29.92      3.74 o
  -5   9   3        6.46        6.83      3.03 o
  -4   9   3        1.69        3.12      2.88 o
  -3   9   3        0.45       -1.49      2.61 o
  -2   9   3       75.30       76.60      2.24 o
  -1   9   3       16.07       18.56      1.93 o
   0   9   3       16.55       16.05      2.73 o
   1   9   3      135.75      127.42      2.54 o
   2   9   3       39.61       41.02      2.06 o
   3   9   3       36.68       39.97      2.08 o
   4   9   3       17.93       18.68      3.22 o
   5   9   3       51.58       57.22      3.65 o
   6   9   3       30.00       33.37      3.95 o
   7   9   3        0.12        0.32      4.13 o
  -6  10   3        0.26       -1.58      3.93 o
  -5  10   3        2.31        6.80      3.47 o
  -4  10   3        2.42        4.13      3.18 o
  -3  10   3       30.04       33.96      3.41 o
  -2  10   3        3.45        1.58      2.76 o
  -1  10   3        0.30        0.90      2.42 o
   0  10   3        2.08        4.88      2.99 o
   1  10   3        0.59        0.09      2.52 o
   2  10   3       43.59       47.74      2.75 o
   3  10   3        2.22        5.47      2.94 o
   4  10   3       26.55       37.90      4.22 o
   5  10   3       19.71       21.70      4.11 o
   6  10   3        0.03        1.95      4.58 o
  -5  11   3        5.05        6.12      5.03 o
  -4  11   3        5.02        4.37      4.04 o
  -3  11   3        0.02       -3.00      3.85 o
  -2  11   3       43.91       40.60      5.93 o
  -1  11   3       12.94       14.05      5.10 o
   0  11   3        9.71        5.46      2.68 o
   1  11   3       22.11       21.40      3.77 o
   2  11   3       28.70       38.14      6.17 o
   3  11   3        0.90       -0.25      3.89 o
   4  11   3        3.97       10.42      4.45 o
   5  11   3        9.17        8.03      4.96 o
  -4  12   3        4.46        4.17      5.28 o
  -3  12   3        1.12        1.09      6.70 o
  -2  12   3        9.18       15.00      7.28 o
   2  12   3       11.98       10.55      7.20 o
   3  12   3        4.19        6.03      7.19 o
   4  12   3        6.51        6.89      8.13 o
 -10   0   4       13.59       16.34      5.72 o
  -9   0   4       27.84       26.98      2.50 o
  -8   0   4        2.86        1.77      1.75 o
  -7   0   4       40.49       28.29      1.63 o
  -6   0   4        0.09       -0.51      1.11 o
  -5   0   4     2181.32     2211.80      6.85 o
  -4   0   4        0.01        0.27      0.80 o
  -3   0   4      668.95      777.31      9.26 o
  -2   0   4     1727.90     1478.96      4.79 o
  -1   0   4     1896.27     2230.89     47.55 o
   0   0   4    12143.97    10220.45    386.78 o
   1   0   4     4265.87     4701.14      8.69 o
   2   0   4    17682.94    17199.09    274.38 o
   3   0   4     1352.94     1347.74     24.42 o
   4   0   4     3304.96     3461.39     37.37 o
   5   0   4      273.46      299.46      3.80 o
   6   0   4       16.07       17.62      1.77 o
   7   0   4       86.33       78.71      2.78 o
   8   0   4       18.12       19.71      4.04 o
   9   0   4       26.43       25.83      4.94 o
  10   0   4       19.48       18.35      5.98 o
 -10   1   4        0.75       -0.65      3.89 o
  -9   1   4       17.20       12.43      2.14 o
  -8   1   4       27.03       29.26      1.53 o
  -7   1   4       36.13       34.81      1.31 o
  -6   1   4       53.48       52.71      1.16 o
  -5   1   4      330.72      362.71      2.37 o
  -4   1   4       89.55       99.10      1.15 o
  -3   1   4       60.31       52.27      0.75 o
  -2   1   4     5549.37     5570.03     21.55 o
  -1   1   4     2055.48     2148.19      9.91 o
   0   1   4       26.75       37.64      0.60 o
   1   1   4    17025.35    17117.64    288.29 o
   2   1   4     1313.48     1366.39      6.94 o
   3   1   4        4.09        2.61      0.64 o
   4   1   4      576.70      569.37      3.20 o
   5   1   4      149.83      156.59      1.87 o
   6   1   4       54.23       44.09      1.34 o
   7   1   4      105.12      103.46      2.37 o
   8   1   4       22.80       27.60      2.27 o
   9   1   4        0.01       -1.45      3.02 o
  10   1   4        1.56        3.80      4.17 o
  11   1   4       12.68       16.40      8.57 o
 -11   2   4        1.13        1.11      5.63 o
 -10   2   4        1.02        1.19      4.02 o
  -9   2   4        4.77        3.47      2.84 o
  -8   2   4        3.22        1.89      1.58 o
  -7   2   4       50.43       46.43      1.57 o
  -6   2   4        3.20        2.53      1.06 o
  -5   2   4       89.95       86.44      1.45 o
  -4   2   4     1548.08     1565.54      9.71 o
  -3   2   4       10.26        9.01      0.56 o
  -2   2   4     1432.20     1352.36      4.36 o
  -1   2   4     1663.21     1815.17     18.56 o
   0   2   4        3.28        0.64      0.35 o
   1   2   4      994.63      989.72      3.41 o
   2   2   4     1135.37     1199.47      9.80 o
   3   2   4      678.54      653.31      3.96 o
   4   2   4        3.19        0.16      0.81 o
   5   2   4        0.08       -0.33      0.97 o
   6   2   4       12.58       10.61      1.40 o
   7   2   4      101.49      104.49      2.43 o
   8   2   4       12.54       11.73      2.13 o
   9   2   4        2.18        5.28      2.66 o
  10   2   4        1.06        1.26      4.38 o
  11   2   4        5.72       10.62      9.11 o
 -11   3   4        0.25        0.27      5.75 o
 -10   3   4        0.38       -1.42      3.95 o
  -9   3   4       13.45       16.24      3.46 o
  -8   3   4        3.52        3.58      2.15 o
  -7   3   4        8.35        4.34      1.65 o
  -6   3   4       62.27       54.83      1.44 o
  -5   3   4      301.68      315.12      2.66 o
  -4   3   4       84.18       98.16      2.25 o
  -3   3   4        1.43        1.79      0.60 o
  -2   3   4      117.21      114.37      1.35 o
  -1   3   4       23.31       33.61      0.62 o
   0   3   4      286.94      274.82      3.48 o
   1   3   4      353.36      352.88      3.61 o
   2   3   4      332.24      294.59      3.76 o
   3   3   4        0.93       -0.01      0.93 o
   4   3   4      118.75      113.71      2.42 o
   5   3   4       71.86       73.70      1.87 o
   6   3   4       12.89        9.70      1.60 o
   7   3   4       30.24       30.66      1.96 o
   8   3   4        0.63        0.52      1.84 o
   9   3   4       12.26       12.17      2.50 o
  10   3   4       18.93       21.76      4.93 o
 -10   4   4        1.23        4.01      4.07 o
  -9   4   4        0.67        0.31      3.07 o
  -8   4   4       14.89       17.74      3.15 o
  -7   4   4       61.18       58.77      2.35 o
  -6   4   4       13.61       13.29      1.76 o
  -5   4   4        0.23        0.42      1.06 o
  -4   4   4      314.43      332.33      2.62 o
  -3   4   4      389.54      402.19      2.13 o
  -2   4   4      776.31      811.91      6.70 o
  -1   4   4      168.23      177.89      1.49 o
   0   4   4      944.48     1056.12     10.20 o
   1   4   4      792.88      822.27      7.19 o
   2   4   4     1168.38     1232.81      5.83 o
   3   4   4      483.20      481.17      3.85 o
   4   4   4      371.46      350.05      4.25 o
   5   4   4       66.97       67.74      1.94 o
   6   4   4        0.89        3.59      1.57 o
   7   4   4        5.86        7.16      1.92 o
   8   4   4        7.26        7.19      2.13 o
   9   4   4        0.00        0.11      2.63 o
  10   4   4       26.46       25.86      5.27 o
 -10   5   4        0.44        0.72      4.44 o
  -9   5   4        5.51        4.32      3.39 o
  -8   5   4        1.18        1.13      2.65 o
  -7   5   4       45.96       48.74      3.12 o
  -6   5   4       99.34      112.57      2.80 o
  -5   5   4       76.13       84.47      2.35 o
  -4   5   4      469.73      444.16      3.18 o
  -3   5   4        0.34        2.46      0.83 o
  -2   5   4      116.69      121.08      1.33 o
  -1   5   4      438.72      461.35      3.05 o
   0   5   4        9.28        7.66      0.94 o
   1   5   4      924.85     1006.92      6.16 o
   2   5   4       56.94       48.56      1.21 o
   3   5   4        5.93        4.54      1.51 o
   4   5   4       41.31       42.14      2.02 o
   5   5   4       85.96       83.20      2.49 o
   6   5   4        0.16        0.98      1.99 o
   7   5   4       56.95       54.30      2.63 o
   8   5   4       28.50       31.32      3.20 o
   9   5   4       20.48       23.63      4.36 o
  10   5   4        0.13       -1.52      6.95 o
  -9   6   4       11.43        9.22      3.67 o
  -8   6   4        1.02       -0.30      2.86 o
  -7   6   4        8.23        8.32      2.94 o
  -6   6   4        1.25        2.89      2.35 o
  -5   6   4        1.87        4.62      1.89 o
  -4   6   4      958.99     1011.40     13.77 o
  -3   6   4       81.63       91.95      1.56 o
  -2   6   4       14.76       10.23      0.96 o
  -1   6   4      557.76      585.46      5.25 o
   0   6   4        0.06        0.31      0.98 o
   1   6   4      847.40      898.82      6.03 o
   2   6   4       94.00       92.34      1.57 o
   3   6   4      497.29      494.33      4.66 o
   4   6   4        0.19        0.10      1.66 o
   5   6   4       20.89       22.03      1.99 o
   6   6   4       11.89        9.27      2.29 o
   7   6   4        1.54        2.37      2.50 o
   8   6   4       18.32       11.50      3.60 o
   9   6   4        0.34        1.61      4.23 o
  -9   7   4        9.19        9.99      4.66 o
  -8   7   4       16.16       19.03      3.84 o
  -7   7   4        0.01        0.18      2.90 o
  -6   7   4       20.02       20.94      3.16 o
  -5   7   4       10.73       18.00      2.84 o
  -4   7   4      222.19      191.72      2.88 o
  -3   7   4        7.68        6.35      1.58 o
  -2   7   4      113.01      104.20      1.78 o
  -1   7   4        0.61        0.89      1.12 o
   0   7   4      210.11      213.79      2.46 o
   1   7   4       13.88       12.51      1.23 o
   2   7   4        1.31        0.93      1.47 o
   3   7   4        0.04        0.02      1.56 o
   4   7   4       20.90       17.24      1.72 o
   5   7   4        1.96        2.38      2.05 o
   6   7   4        0.14        0.13      2.41 o
   7   7   4       45.52       44.01      3.81 o
   8   7   4        0.00       -0.73      3.76 o
  -8   8   4       11.36       17.86      4.24 o
  -7   8   4        1.34        1.41      3.35 o
  -6   8   4        0.41        0.06      2.89 o
  -5   8   4       38.98       40.68      3.27 o
  -4   8   4      324.06      319.90      4.50 o
  -3   8   4       14.72       22.23      2.06 o
  -2   8   4      204.90      237.57      3.15 o
  -1   8   4        6.85        4.13      1.60 o
   0   8   4      106.12       99.06      3.22 o
   1   8   4        7.16        5.92      1.62 o
   2   8   4        8.14        8.28      1.67 o
   3   8   4      148.39      144.44      2.72 o
   4   8   4        1.53        3.21      1.85 o
   5   8   4       69.45       68.25      2.89 o
   6   8   4        2.00        0.93      3.03 o
   7   8   4        0.41        1.06      5.09 o
   8   8   4        6.78        5.86      4.53 o
  -7   9   4       10.09       13.69      4.70 o
  -6   9   4        0.01        3.91      3.62 o
  -5   9   4        1.50        2.73      2.99 o
  -4   9   4       78.43       84.36      3.68 o
  -3   9   4        3.64        4.79      2.35 o
  -2   9   4        4.16        5.31      1.86 o
  -1   9   4       21.13       16.06      2.02 o
   0   9   4        0.10       -0.28      2.55 o
   1   9   4        0.08        1.56      1.73 o
   2   9   4        1.36        0.71      1.85 o
   3   9   4      116.44      106.66      2.61 o
   4   9   4        5.67        4.11      2.46 o
   5   9   4        0.00       -0.48      3.04 o
   6   9   4        0.00       -1.60      3.58 o
   7   9   4       10.03       11.48      4.27 o
  -6  10   4        9.11        8.22      4.33 o
  -5  10   4        8.25        4.48      3.45 o
  -4  10   4        0.32        1.30      3.23 o
  -3  10   4        1.26        1.90      3.06 o
  -2  10   4       43.35       49.29      2.73 o
  -1  10   4        8.64        8.43      2.53 o
   0  10   4       65.36       70.79      2.76 o
   1  10   4       53.26       51.13      3.46 o
   2  10   4        0.40       -2.21      2.26 o
   3  10   4        2.23        3.55      3.21 o
   4  10   4        3.55        2.78      3.40 o
   5  10   4       12.75       11.82      3.94 o
   6  10   4        4.73        3.36      4.83 o
  -6  11   4        0.26        4.21      7.07 o
  -5  11   4       20.73       22.28      5.09 o
  -4  11   4       21.22       24.33      4.17 o
  -3  11   4        0.48       -1.57      4.00 o
  -2  11   4        0.07        4.40      5.03 o
  -1  11   4       24.66       24.30      3.81 o
   0  11   4        0.32        2.65      2.64 o
   1  11   4        9.39       11.93      3.99 o
   2  11   4        0.05        2.64      5.34 o
   3  11   4       10.49       12.71      5.56 o
   4  11   4        0.49        0.48      4.28 o
   5  11   4        3.62        6.33      4.96 o
  -4  12   4        0.05       -3.07      8.09 o
  -3  12   4       29.07       43.88      8.40 o
  -2  12   4        5.81        4.37      6.67 o
  -1  12   4        0.81        0.92      7.43 o
   0  12   4        3.20        3.77      4.87 o
   1  12   4        4.72        5.94      6.92 o
   2  12   4       40.59       40.28      7.95 o
   3  12   4        0.76        3.60      7.66 o
 -10   1   5       28.61       30.33      3.57 o
  -9   1   5       25.52       26.35      2.50 o
  -8   1   5       36.73       40.09      1.60 o
  -7   1   5       18.39       17.67      1.29 o
  -6   1   5       14.19       11.58      1.01 o
  -5   1   5      123.95      131.68      2.73 o
  -4   1   5      800.00      808.88      4.02 o
  -3   1   5      691.96      747.56      5.96 o
  -2   1   5      914.36      952.43      5.59 o
  -1   1   5      179.42      190.67      1.48 o
   0   1   5      207.09      219.12      1.34 o
   1   1   5       87.49       95.83      3.27 o
   2   1   5     1626.86     1659.74     18.83 o
   3   1   5      213.10      220.01      1.95 o
   4   1   5       92.18       72.30      1.25 o
   5   1   5       41.91       44.49      1.24 o
   6   1   5       12.96       11.38      1.24 o
   7   1   5      144.35      151.17      4.72 o
   8   1   5        1.87        1.49      2.02 o
   9   1   5       11.25        9.87      3.42 o
  10   1   5       12.99       17.57      4.27 o
 -11   2   5        0.22        1.76      7.71 o
 -10   2   5        9.35       11.97      4.16 o
  -9   2   5       10.87       14.58      2.38 o
  -8   2   5      184.27      199.82      3.24 o
  -7   2   5       58.42       58.50      1.66 o
  -6   2   5        1.16       -0.24      1.09 o
  -5   2   5        6.95        5.01      0.81 o
  -4   2   5       96.73      101.41      1.32 o
  -3   2   5      438.27      416.92      2.86 o
  -2   2   5     9755.66     9805.50     69.19 o
  -1   2   5      548.64      527.24      5.30 o
   0   2   5      285.55      328.27      1.82 o
   1   2   5     2018.36     2211.62      5.39 o
   2   2   5        1.08        2.90      0.77 o
   3   2   5      753.77      703.70      4.91 o
   4   2   5      201.22      200.96      2.11 o
   5   2   5      174.35      182.83      1.98 o
   6   2   5       74.79       70.66      2.02 o
   7   2   5       24.82       24.63      1.73 o
   8   2   5       14.27       20.28      2.17 o
   9   2   5       26.18       18.77      3.80 o
  10   2   5       12.88        9.85      4.55 o
 -11   3   5        0.17        0.44      5.96 o
 -10   3   5       17.14       22.13      4.30 o
  -9   3   5       22.26       25.77      3.78 o
  -8   3   5      150.39      155.78      3.50 o
  -7   3   5       44.45       37.82      1.89 o
  -6   3   5       80.30       78.96      1.64 o
  -5   3   5       51.46       44.72      1.22 o
  -4   3   5      230.41      267.79      2.48 o
  -3   3   5      228.67      237.45      2.97 o
  -2   3   5      730.07      887.72      4.00 o
  -1   3   5       39.89       44.19      0.67 o
   0   3   5     1214.87     1220.33      4.23 o
   1   3   5      137.37      107.27      1.37 o
   2   3   5       49.16       43.14      1.18 o
   3   3   5      149.73      149.52      3.18 o
   4   3   5     1584.12     1510.76     10.71 o
   5   3   5       43.15       35.08      1.56 o
   6   3   5       42.27       44.61      2.22 o
   7   3   5      126.83      128.49      2.77 o
   8   3   5        8.90        8.47      2.04 o
   9   3   5        0.58        1.89      2.43 o
  10   3   5       13.31        9.81      4.72 o
 -10   4   5        0.24        0.73      4.21 o
  -9   4   5        0.21        0.09      3.01 o
  -8   4   5       25.16       27.59      3.40 o
  -7   4   5      131.31      125.58      3.04 o
  -6   4   5       20.15       15.56      1.70 o
  -5   4   5      323.14      332.06      3.95 o
  -4   4   5       27.31       33.25      1.01 o
  -3   4   5      416.91      397.07      2.22 o
  -2   4   5       13.62       17.43      1.21 o
  -1   4   5     1539.60     1573.42      9.43 o
   0   4   5       51.43       52.56      1.02 o
   1   4   5     1507.97     1605.46      5.70 o
   2   4   5      117.04      105.24      1.93 o
   3   4   5      456.29      430.16      3.40 o
   4   4   5        3.35        2.92      1.30 o
   5   4   5        4.77        4.90      1.52 o
   6   4   5       81.71       83.07      2.30 o
   7   4   5        2.06        2.59      1.92 o
   8   4   5       15.25       18.17      2.26 o
   9   4   5        0.18        1.08      2.55 o
  10   4   5        5.84        8.04      4.88 o
 -10   5   5       17.02       17.60      5.02 o
  -9   5   5        0.15       -0.82      3.31 o
  -8   5   5        4.27        3.14      2.79 o
  -7   5   5       18.01       12.81      2.72 o
  -6   5   5      131.92      139.38      5.04 o
  -5   5   5      240.19      235.66      3.50 o
  -4   5   5      115.95      106.67      3.98 o
  -3   5   5      333.18      349.30      2.52 o
  -2   5   5       28.45       31.68      0.78 o
  -1   5   5      182.00      192.62      1.77 o
   0   5   5      496.20      517.57      4.82 o
   1   5   5       44.44       54.88      1.13 o
   2   5   5        1.85        0.65      1.34 o
   3   5   5      311.76      322.20      3.62 o
   4   5   5      615.88      581.44      5.14 o
   5   5   5        0.13        0.30      1.63 o
   6   5   5       63.12       63.37      2.20 o
   7   5   5       11.92       17.05      2.34 o
   8   5   5       27.97       27.22      3.09 o
   9   5   5       13.47       14.38      4.43 o
  10   5   5        9.76        7.34      8.04 o
  -9   6   5        6.25        5.67      3.95 o
  -8   6   5        0.13        1.44      2.95 o
  -7   6   5       97.06       90.94      3.85 o
  -6   6   5        1.21        1.35      1.92 o
  -5   6   5       91.99       83.42      2.57 o
  -4   6   5       37.91       34.54      3.03 o
  -3   6   5      253.13      262.24      3.45 o
  -2   6   5      242.63      257.18      2.10 o
  -1   6   5      100.97      105.43      2.04 o
   0   6   5        2.08        2.00      1.07 o
   1   6   5        6.32        5.67      1.01 o
   2   6   5       29.09       25.32      1.44 o
   3   6   5      131.82      134.47      2.79 o
   4   6   5      298.25      302.62      4.40 o
   5   6   5       20.90       21.17      2.16 o
   6   6   5       35.53       39.72      2.51 o
   7   6   5       11.95        9.79      2.67 o
   8   6   5       10.86        7.35      3.80 o
   9   6   5        0.20       -2.34      4.64 o
  -9   7   5        3.23        3.55      4.36 o
  -8   7   5       11.69       13.38      3.85 o
  -7   7   5        1.35       -1.14      2.78 o
  -6   7   5        0.96        0.06      2.71 o
  -5   7   5      459.33      481.04      6.44 o
  -4   7   5      133.99      119.91      2.47 o
  -3   7   5       68.37       82.37      2.13 o
  -2   7   5       21.87       18.07      1.57 o
  -1   7   5        4.42        3.56      1.17 o
   0   7   5        1.40        1.99      1.23 o
   1   7   5        0.89        0.34      1.38 o
   2   7   5       68.93       62.01      1.95 o
   3   7   5       21.35       23.78      1.73 o
   4   7   5        0.00        0.14      1.64 o
   5   7   5       21.50       20.50      2.26 o
   6   7   5       21.10       21.54      2.73 o
   7   7   5        9.28       11.73      3.26 o
   8   7   5        6.75        5.48      3.94 o
  -8   8   5        4.11        6.41      4.15 o
  -7   8   5        0.67       -1.04      3.64 o
  -6   8   5        0.05       -0.48      3.07 o
  -5   8   5        0.36        0.90      2.71 o
  -4   8   5        5.37        8.46      2.18 o
  -3   8   5      519.28      496.97      6.18 o
  -2   8   5      173.44      173.38      3.47 o
  -1   8   5      202.79      218.93      3.00 o
   0   8   5       30.44       35.71      1.59 o
   1   8   5      188.47      172.45      2.74 o
   2   8   5        8.62        6.66      1.66 o
   3   8   5       21.49       23.24      1.90 o
   4   8   5       67.54       67.03      2.30 o
   5   8   5        2.07        3.95      2.09 o
   6   8   5        0.19       -1.55      2.95 o
   7   8   5        0.02        1.53      3.68 o
   8   8   5        6.27        5.86      4.99 o
  -7   9   5       10.94       15.03      4.45 o
  -6   9   5       24.04       21.22      3.95 o
  -5   9   5       31.06       32.03      3.56 o
  -4   9   5       24.40       19.36      3.19 o
  -3   9   5       54.08       51.41      2.55 o
  -2   9   5        0.97       -0.16      1.90 o
  -1   9   5      129.71      149.47      2.80 o
   0   9   5        2.03        0.00      2.54 o
   1   9   5       28.71       35.95      2.38 o
   2   9   5        8.61        5.92      1.94 o
   3   9   5        8.82        7.00      2.04 o
   4   9   5       16.16       11.16      2.71 o
   5   9   5        6.03        9.36      3.34 o
   6   9   5        6.32        3.53      3.84 o
   7   9   5        0.19        0.74      4.49 o
  -6  10   5        1.51        3.03      4.54 o
  -5  10   5       21.71       14.59      3.96 o
  -4  10   5        2.91        1.97      3.22 o
  -3  10   5        0.47       -1.12      2.88 o
  -2  10   5        8.76        8.58      2.70 o
  -1  10   5       22.30       15.37      2.76 o
   0  10   5        2.03        4.27      2.10 o
   1  10   5        2.95        2.24      2.43 o
   2  10   5       11.24        9.61      2.80 o
   3  10   5       23.05       27.41      2.99 o
   4  10   5        7.01        7.10      3.55 o
   5  10   5        0.17       -0.62      3.88 o
   6  10   5        1.60        0.40      4.81 o
  -6  11   5        0.22       -0.54      7.63 o
  -5  11   5       37.50       40.47      5.51 o
  -4  11   5       12.36       12.96      4.38 o
  -3  11   5       12.44        8.59      5.29 o
  -2  11   5        0.58        2.96      5.18 o
  -1  11   5       13.40        9.90      3.99 o
   0  11   5        4.04        3.09      2.73 o
   1  11   5        0.24       -1.98      3.14 o
   2  11   5       13.45       19.65      4.32 o
   3  11   5       55.38       53.84      6.70 o
   4  11   5        2.88        2.97      6.24 o
   5  11   5        3.37        4.30      5.15 o
  -4  12   5        1.12        6.37      7.49 o
  -3  12   5       34.52       43.37      8.01 o
  -2  12   5        2.44        1.11      6.66 o
  -1  12   5        0.14       -2.71      4.95 o
   0  12   5        0.00        2.41      5.00 o
   1  12   5       35.70       43.70      4.85 o
   2  12   5        8.91        7.35      7.72 o
   3  12   5        2.68        5.42      7.72 o
 -10   0   6        0.31        0.72      5.43 o
  -9   0   6        4.01        2.31      4.42 o
  -8   0   6        2.07        2.00      2.12 o
  -7   0   6       89.99      103.27      2.56 o
  -6   0   6      858.87      860.37     10.39 o
  -5   0   6       76.07       79.86      1.88 o
  -4   0   6       19.90       30.28      1.17 o
  -3   0   6      117.05      102.10      3.73 o
  -2   0   6     2400.92     2163.87     24.35 o
  -1   0   6       98.25       77.74      1.58 o
   0   0   6     6454.51     6429.16     19.63 o
   1   0   6       71.77       71.66      2.10 o
   2   0   6     5104.90     5561.98     15.58 o
   3   0   6     1447.60     1480.00      6.86 o
   4   0   6        0.50        0.50      1.33 o
   5   0   6     1428.96     1489.01     25.52 o
   6   0   6       49.03       43.03      2.63 o
   7   0   6       45.92       40.39      3.83 o
   8   0   6        3.76        4.25      3.56 o
   9   0   6      137.60      138.12      6.70 o
  10   0   6        0.28       -1.54      6.10 o
 -10   1   6        1.80        1.23      3.29 o
  -9   1   6        4.22        2.84      2.22 o
  -8   1   6      159.95      148.55      3.13 o
  -7   1   6      154.04      142.46      2.20 o
  -6   1   6       49.36       50.46      1.22 o
  -5   1   6      855.42      926.74     13.15 o
  -4   1   6      292.09      305.96      2.56 o
  -3   1   6     1618.10     1724.99     10.86 o
  -2   1   6     1194.47     1171.35     11.09 o
  -1   1   6     1548.45     1550.72      5.23 o
   0   1   6    15773.78    15140.53     28.88 o
   1   1   6     1116.25     1165.18      9.21 o
   2   1   6      398.01      392.15      2.23 o
   3   1   6     1845.88     1946.09      6.56 o
   4   1   6      158.93      198.50      2.52 o
   5   1   6      159.91      180.72      2.65 o
   6   1   6        8.98        6.16      1.27 o
   7   1   6        8.35        6.75      1.79 o
   8   1   6        0.49        0.04      2.51 o
   9   1   6        0.01       -0.81      3.40 o
  10   1   6        0.00        4.45      4.38 o
 -11   2   6        1.21        2.49      7.79 o
 -10   2   6        2.14        1.21      3.90 o
  -9   2   6        2.65        4.14      2.21 o
  -8   2   6        5.52        5.53      1.96 o
  -7   2   6       41.46       40.33      1.81 o
  -6   2   6      104.59      110.12      1.59 o
  -5   2   6       48.26       46.79      1.03 o
  -4   2   6      206.80      208.06      2.43 o
  -3   2   6       54.71       50.89      1.20 o
  -2   2   6      280.67      256.22      4.21 o
  -1   2   6       24.62       21.68      0.78 o
   0   2   6      545.34      576.41      2.38 o
   1   2   6     2290.91     2355.24     13.10 o
   2   2   6      561.59      655.82      5.11 o
   3   2   6       54.88       49.04      1.37 o
   4   2   6        3.22        1.37      0.84 o
   5   2   6       47.66       63.69      1.77 o
   6   2   6        4.94        5.43      1.46 o
   7   2   6        1.95        2.13      1.63 o
   8   2   6        4.87        6.07      2.12 o
   9   2   6       12.33       10.72      3.51 o
  10   2   6        5.19        6.42      4.58 o
 -11   3   6        3.60        6.23      8.28 o
 -10   3   6        1.19        2.60      4.05 o
  -9   3   6       75.84       79.69      3.95 o
  -8   3   6      109.74      124.21      2.94 o
  -7   3   6       29.35       32.01      1.86 o
  -6   3   6        5.67        5.29      1.38 o
  -5   3   6      179.87      195.30      2.00 o
  -4   3   6      654.74      718.36      3.16 o
  -3   3   6       20.16       25.40      1.14 o
  -2   3   6     1035.11     1076.65      5.05 o
  -1   3   6      348.09      328.40      3.43 o
   0   3   6      831.63      829.93      2.20 o
   1   3   6      222.27      238.62      2.85 o
   2   3   6      705.92      708.85      3.69 o
   3   3   6      743.29      781.68      4.28 o
   4   3   6      197.77      193.67      2.54 o
   5   3   6       30.19       33.93      1.55 o
   6   3   6        7.70        7.70      1.68 o
   7   3   6       27.78       23.96      2.01 o
   8   3   6        8.03        8.47      2.12 o
   9   3   6       23.56       21.71      3.30 o
  10   3   6        1.71        3.42      5.05 o
 -10   4   6        1.25        4.01      4.43 o
  -9   4   6        4.58        3.20      3.43 o
  -8   4   6        8.49        5.79      2.68 o
  -7   4   6        6.84       13.03      2.08 o
  -6   4   6       24.81       23.30      1.58 o
  -5   4   6      223.13      247.12      2.99 o
  -4   4   6       32.32       34.38      1.42 o
  -3   4   6       12.52       10.29      1.20 o
  -2   4   6      653.69      648.73      8.46 o
  -1   4   6      123.53      125.02      1.51 o
   0   4   6       11.35       10.21      0.71 o
   1   4   6      442.86      465.77      2.44 o
   2   4   6      414.14      386.14      3.91 o
   3   4   6       26.24       31.41      1.40 o
   4   4   6       23.55       23.98      1.44 o
   5   4   6      287.66      291.03      3.40 o
   6   4   6       95.95       97.87      2.90 o
   7   4   6       25.16       27.51      2.23 o
   8   4   6        0.00        0.45      2.33 o
   9   4   6        3.87        4.73      2.86 o
  10   4   6        0.46       -1.99      7.29 o
 -10   5   6        7.10        9.02      4.98 o
  -9   5   6        2.92        3.88      3.45 o
  -8   5   6       50.73       50.06      3.33 o
  -7   5   6        0.88        0.22      2.06 o
  -6   5   6      467.12      471.58      5.14 o
  -5   5   6       24.18       22.05      1.84 o
  -4   5   6       65.38       71.03      2.17 o
  -3   5   6      370.20      382.65      6.93 o
  -2   5   6      185.34      186.32      1.89 o
  -1   5   6      500.50      522.66      7.47 o
   0   5   6       39.06       45.26      1.14 o
   1   5   6      876.33      920.36      3.61 o
   2   5   6      233.80      241.83      6.31 o
   3   5   6        0.38       -0.07      1.36 o
   4   5   6      432.35      445.31      3.98 o
   5   5   6       67.39       59.17      2.02 o
   6   5   6        0.32        1.35      1.94 o
   7   5   6       22.93       23.34      2.34 o
   8   5   6        6.13        2.47      2.62 o
   9   5   6       32.28       36.68      4.00 o
  10   5   6        0.26       -1.54      8.02 o
  -9   6   6        5.68        5.26      3.70 o
  -8   6   6        0.10        0.43      3.14 o
  -7   6   6        2.81        0.95      2.88 o
  -6   6   6        0.04        1.00      2.03 o
  -5   6   6        4.01        0.81      1.94 o
  -4   6   6       30.25       25.92      1.84 o
  -3   6   6       21.08       24.34      1.87 o
  -2   6   6        1.36        1.37      1.29 o
  -1   6   6        6.02        4.58      1.04 o
   0   6   6      239.59      218.62      3.94 o
   1   6   6      345.61      354.12      4.82 o
   2   6   6      139.57      135.58      2.35 o
   3   6   6        1.36        3.76      1.63 o
   4   6   6      136.54      139.80      3.01 o
   5   6   6       75.30       83.87      3.94 o
   6   6   6       73.88       86.11      2.94 o
   7   6   6        1.74        2.58      2.65 o
   8   6   6       39.02       48.12      3.57 o
   9   6   6        0.70        1.31      4.61 o
  -9   7   6        0.05       -0.13      4.68 o
  -8   7   6        6.66        4.52      3.55 o
  -7   7   6        0.15       -1.36      2.95 o
  -6   7   6       74.95       70.08      3.48 o
  -5   7   6       52.52       59.28      2.66 o
  -4   7   6       60.19       52.18      2.34 o
  -3   7   6      496.50      486.79      4.25 o
  -2   7   6       81.60       76.65      2.02 o
  -1   7   6        1.50        1.80      1.40 o
   0   7   6       63.11       74.74      2.05 o
   1   7   6      380.35      381.87      3.63 o
   2   7   6      227.87      239.04      3.19 o
   3   7   6       55.89       48.31      1.92 o
   4   7   6       18.04       21.91      2.18 o
   5   7   6       23.95       16.56      2.40 o
   6   7   6       50.62       54.47      2.80 o
   7   7   6       14.08       13.09      3.16 o
   8   7   6        1.37        2.04      4.31 o
  -8   8   6        8.08        6.41      4.25 o
  -7   8   6        1.19        2.63      3.55 o
  -6   8   6        4.08        4.95      3.20 o
  -5   8   6       36.36       34.72      4.56 o
  -4   8   6       44.33       58.60      2.19 o
  -3   8   6       10.92       11.34      1.87 o
  -2   8   6      171.63      169.54      2.84 o
  -1   8   6       63.09       55.76      1.94 o
   0   8   6      178.76      185.82      5.12 o
   1   8   6      235.64      212.06      3.03 o
   2   8   6        4.54        4.28      1.71 o
   3   8   6        7.90        4.34      2.12 o
   4   8   6        1.12        0.93      1.99 o
   5   8   6        4.23        5.45      2.07 o
   6   8   6        0.78       -0.51      2.73 o
   7   8   6        1.29        0.66      3.83 o
   8   8   6        1.92        1.41      7.66 o
  -7   9   6       11.27       17.15      4.37 o
  -6   9   6        0.07        1.48      3.23 o
  -5   9   6        1.29        1.72      3.18 o
  -4   9   6        3.06        7.10      2.84 o
  -3   9   6      150.36      162.11      3.07 o
  -2   9   6        9.46       13.81      2.00 o
  -1   9   6       31.66       29.21      2.49 o
   0   9   6        0.04        0.56      1.84 o
   1   9   6       16.03       21.20      2.53 o
   2   9   6        4.77        1.01      1.98 o
   3   9   6        0.48        0.56      2.01 o
   4   9   6        5.69        3.99      2.29 o
   5   9   6        0.99        0.35      2.89 o
   6   9   6        0.26        0.64      3.66 o
   7   9   6        1.05        1.80      4.82 o
  -6  10   6       11.58       14.35      4.56 o
  -5  10   6       17.29       25.58      6.53 o
  -4  10   6       18.26       16.62      3.71 o
  -3  10   6       18.40       11.77      2.88 o
  -2  10   6       26.44       21.48      2.98 o
  -1  10   6        2.93        0.55      2.54 o
   0  10   6        6.02        3.86      2.21 o
   1  10   6        5.09        4.09      2.63 o
   2  10   6       10.87       13.40      2.94 o
   3  10   6        4.98        4.86      3.02 o
   4  10   6       34.48       34.65      4.15 o
   5  10   6       18.69       18.49      4.45 o
   6  10   6        8.39        7.46      4.69 o
  -6  11   6        8.28        8.51      8.01 o
  -5  11   6       45.89       48.93      5.89 o
  -4  11   6        0.25        3.15      4.18 o
  -3  11   6        5.73       -2.08      5.61 o
  -2  11   6        2.24       -1.51      4.01 o
  -1  11   6        3.01       -0.15      3.33 o
   0  11   6       18.30       21.53      3.03 o
   1  11   6       36.80       38.28      3.73 o
   2  11   6        2.51       -0.23      4.10 o
   3  11   6       16.32       18.06      6.88 o
   4  11   6        0.67        0.99      6.18 o
  -3  12   6        0.05        3.75      7.63 o
  -2  12   6       11.59        9.71      8.01 o
  -1  12   6        8.01        8.11      4.89 o
   0  12   6        1.34        3.72      4.07 o
   1  12   6       27.42       32.87      4.57 o
   2  12   6        7.95       13.20      7.43 o
   3  12   6       40.25       43.14      8.51 o
 -11   1   7        1.55        1.37      7.89 o
 -10   1   7        1.87        4.64      3.90 o
  -9   1   7        0.48        0.11      2.10 o
  -8   1   7        8.88        7.69      2.03 o
  -7   1   7       25.62       23.80      1.42 o
  -6   1   7       14.16       14.77      1.18 o
  -5   1   7      192.45      192.58      2.63 o
  -4   1   7      121.39      139.17      2.41 o
  -3   1   7     1030.95     1111.41      5.60 o
  -2   1   7      279.93      310.64      4.29 o
  -1   1   7      566.32      544.98      2.92 o
   0   1   7      285.10      293.71      1.83 o
   1   1   7     1204.24     1212.49      4.82 o
   2   1   7      281.91      264.15      2.00 o
   3   1   7     1612.33     1651.53      9.57 o
   4   1   7       27.44       31.54      1.15 o
   5   1   7      236.07      233.53      3.82 o
   6   1   7       19.53       21.99      1.76 o
   7   1   7        0.76        1.47      1.75 o
   8   1   7        0.02        1.32      2.61 o
   9   1   7        0.98        0.84      3.22 o
  10   1   7       17.02       17.11      4.52 o
 -11   2   7        3.02       -1.32      8.11 o
 -10   2   7       51.00       57.70      3.73 o
  -9   2   7       82.60       79.05      2.71 o
  -8   2   7       19.16       20.74      2.17 o
  -7   2   7        2.56        2.76      1.68 o
  -6   2   7      102.86      105.83      1.77 o
  -5   2   7        2.23        0.71      0.88 o
  -4   2   7       35.06       41.27      0.97 o
  -3   2   7      929.12      961.25     11.21 o
  -2   2   7        1.41        1.45      0.71 o
  -1   2   7      278.74      269.17      3.84 o
   0   2   7      325.20      402.47      2.77 o
   1   2   7        1.11        0.81      0.59 o
   2   2   7      117.41      107.67      1.70 o
   3   2   7     7798.81     7854.21     27.81 o
   4   2   7       75.17       70.03      1.21 o
   5   2   7       53.53       54.40      1.77 o
   6   2   7      127.89      141.92      2.61 o
   7   2   7        7.57       12.42      2.09 o
   8   2   7       17.38       15.17      2.54 o
   9   2   7        5.09        5.53      4.03 o
  10   2   7        9.67       13.36      4.69 o
 -10   3   7        1.28       -0.15      4.18 o
  -9   3   7        1.89        0.84      2.54 o
  -8   3   7        2.76        3.92      2.02 o
  -7   3   7       34.42       37.24      1.89 o
  -6   3   7      237.23      230.73      3.06 o
  -5   3   7        0.90       -0.04      1.23 o
  -4   3   7      140.03      151.94      2.18 o
  -3   3   7     1417.60     1481.87     10.21 o
  -2   3   7      217.67      221.83      2.19 o
  -1   3   7      229.57      208.50      1.95 o
   0   3   7      121.90      121.97      1.54 o
   1   3   7      971.34      983.65      5.21 o
   2   3   7       17.97       13.40      1.22 o
   3   3   7      575.14      569.44      3.80 o
   4   3   7       76.94       77.31      1.87 o
   5   3   7       21.27       14.99      1.44 o
   6   3   7       58.89       53.87      2.89 o
   7   3   7        7.48        7.02      1.88 o
   8   3   7       53.80       51.68      2.52 o
   9   3   7        5.53        4.66      3.62 o
  10   3   7        6.59        8.72      7.02 o
 -10   4   7        5.25        6.98      4.36 o
  -9   4   7       35.05       32.12      3.91 o
  -8   4   7       40.15       43.51      2.65 o
  -7   4   7       15.58       17.16      1.97 o
  -6   4   7       25.99       27.47      1.70 o
  -5   4   7       52.14       43.17      1.68 o
  -4   4   7        1.83        1.63      1.20 o
  -3   4   7        7.70        8.23      1.11 o
  -2   4   7      556.03      563.63      8.44 o
  -1   4   7       27.74       32.69      0.78 o
   0   4   7        4.13        1.73      0.66 o
   1   4   7        9.48        7.60      0.97 o
   2   4   7      564.72      591.19      4.14 o
   3   4   7      419.82      458.51      3.60 o
   4   4   7      209.78      192.72      2.71 o
   5   4   7       59.29       56.09      1.89 o
   6   4   7       24.11       28.32      1.90 o
   7   4   7        0.13        0.53      2.03 o
   8   4   7       25.27       24.92      2.62 o
   9   4   7       45.35       49.36      3.36 o
  10   4   7        4.71        3.69      7.50 o
 -10   5   7        7.84        6.56      4.78 o
  -9   5   7       27.40       28.34      3.98 o
  -8   5   7        2.33       -0.35      2.71 o
  -7   5   7       25.55       25.72      2.38 o
  -6   5   7       23.07       16.81      2.06 o
  -5   5   7      307.20      312.06      4.05 o
  -4   5   7        6.47        6.76      1.75 o
  -3   5   7       48.23       56.61      1.95 o
  -2   5   7        8.80        6.25      1.44 o
  -1   5   7       28.30       37.09      1.33 o
   0   5   7       42.42       41.24      1.00 o
   1   5   7      175.95      167.21      2.18 o
   2   5   7       12.09        9.43      1.45 o
   3   5   7       59.35       51.56      1.68 o
   4   5   7       12.06       14.40      1.57 o
   5   5   7       38.94       33.67      1.86 o
   6   5   7      147.99      152.69      3.07 o
   7   5   7        5.59        4.08      2.23 o
   8   5   7       17.40       16.27      2.77 o
   9   5   7       20.90       21.97      3.43 o
  -9   6   7       12.31       13.34      4.24 o
  -8   6   7        4.51        2.21      3.26 o
  -7   6   7        5.57        4.05      2.74 o
  -6   6   7        0.41       -1.65      2.04 o
  -5   6   7        0.19       -0.13      1.92 o
  -4   6   7       29.50       32.55      2.00 o
  -3   6   7       81.08       70.90      2.28 o
  -2   6   7        0.01        0.03      1.33 o
  -1   6   7      901.02      873.57      3.90 o
   0   6   7       54.12       53.11      1.41 o
   1   6   7        0.45        1.43      1.22 o
   2   6   7        4.70        6.91      1.40 o
   3   6   7      124.06      109.02      2.65 o
   4   6   7        1.02        0.84      1.84 o
   5   6   7       11.79       10.73      2.10 o
   6   6   7        2.43        3.87      2.36 o
   7   6   7       45.82       45.71      3.11 o
   8   6   7       14.32       20.83      3.66 o
   9   6   7        0.02        2.10      6.70 o
  -9   7   7        7.04        8.25      4.84 o
  -8   7   7        4.27        5.13      3.59 o
  -7   7   7        0.13       -1.42      3.05 o
  -6   7   7       31.69       37.71      3.34 o
  -5   7   7        0.78       -0.06      2.11 o
  -4   7   7       17.32        9.02      2.17 o
  -3   7   7      471.92      500.11      5.30 o
  -2   7   7       80.01       77.43      2.05 o
  -1   7   7        4.58        2.64      1.54 o
   0   7   7        0.83       -0.72      1.16 o
   1   7   7      229.00      243.32      3.02 o
   2   7   7      194.63      177.11      2.84 o
   3   7   7       99.19       86.71      2.29 o
   4   7   7        0.17       -0.42      1.90 o
   5   7   7        1.37        2.41      2.20 o
   6   7   7       32.81       35.01      2.87 o
   7   7   7        0.18       -0.76      3.11 o
   8   7   7        0.41        0.74      4.44 o
  -8   8   7       14.08        6.29      4.53 o
  -7   8   7        0.35        2.56      3.53 o
  -6   8   7        5.03       10.14      3.37 o
  -5   8   7        1.13        1.17      2.42 o
  -4   8   7        7.96       10.51      2.04 o
  -3   8   7        7.42        8.87      1.89 o
  -2   8   7      205.79      185.64      3.04 o
  -1   8   7      268.82      265.22      3.34 o
   0   8   7      118.83      109.44      2.66 o
   1   8   7       34.30       36.46      1.89 o
   2   8   7      396.63      366.27      4.04 o
   3   8   7        0.26        0.18      1.89 o
   4   8   7        0.60        0.33      1.93 o
   5   8   7        3.20        1.84      2.11 o
   6   8   7       23.40       27.32      3.19 o
   7   8   7        0.04       -3.04      3.98 o
  -7   9   7       11.34       12.71      4.67 o
  -6   9   7        5.59        3.39      3.62 o
  -5   9   7       15.09       16.36      3.68 o
  -4   9   7        3.42        9.19      2.76 o
  -3   9   7       28.94       31.65      2.21 o
  -2   9   7       59.66       66.90      2.31 o
  -1   9   7       46.77       38.69      2.48 o
   0   9   7        0.38        0.84      1.91 o
   1   9   7        4.14        0.74      2.20 o
   2   9   7       36.29       33.38      2.63 o
   3   9   7       28.46       32.19      2.38 o
   4   9   7        5.23        5.53      2.34 o
   5   9   7       11.88       10.53      2.97 o
   6   9   7        1.48        0.25      4.05 o
   7   9   7        0.05        2.47      7.57 o
  -6  10   7       27.07       30.87      5.00 o
  -5  10   7        0.07       -0.79      3.87 o
  -4  10   7        0.08       -1.42      3.31 o
  -3  10   7        3.22        5.79      2.81 o
  -2  10   7        3.14        2.35      2.73 o
  -1  10   7        0.08        1.43      2.68 o
   0  10   7        5.68       11.97      2.40 o
   1  10   7        1.24        1.91      2.56 o
   2  10   7        0.62        0.42      2.70 o
   3  10   7        3.19        1.72      2.89 o
   4  10   7        1.03        0.62      3.19 o
   5  10   7        0.01        0.58      4.19 o
   6  10   7        0.00        2.13      6.97 o
  -5  11   7        0.37        2.66      5.11 o
  -4  11   7       62.59       70.72      7.22 o
  -3  11   7        0.84        0.86      6.05 o
  -2  11   7        2.91        4.28      4.09 o
  -1  11   7        4.71        3.16      2.78 o
   0  11   7       23.81       25.65      3.07 o
   1  11   7       14.27       20.06      3.09 o
   2  11   7        6.77        7.06      3.67 o
   3  11   7        1.21        1.00      6.52 o
   4  11   7       12.77       13.70      6.75 o
  -3  12   7        0.04        4.40      7.34 o
  -2  12   7        7.81        3.24      7.86 o
  -1  12   7       14.99       16.85      4.27 o
   0  12   7       10.28       10.77      3.68 o
   1  12   7        2.60        3.45      4.17 o
   2  12   7       39.30       55.76      7.94 o
 -11   0   8       13.98        6.37      8.20 o
 -10   0   8        1.11        1.42      5.53 o
  -9   0   8       69.59       66.64      5.19 o
  -8   0   8      219.88      210.99      6.81 o
  -7   0   8      136.15      134.14      3.44 o
  -6   0   8        3.86        1.84      1.75 o
  -5   0   8      235.66      246.82      3.53 o
  -4   0   8       51.38       44.07      1.61 o
  -3   0   8        0.00        0.66      0.97 o
  -2   0   8     1672.70     1951.30     51.56 o
  -1   0   8     9576.20    10120.78    193.99 o
   0   0   8     2101.72     1898.34      6.83 o
   1   0   8      196.45      181.09      2.34 o
   2   0   8      100.78      100.08      1.56 o
   3   0   8       55.81       64.34      3.21 o
   4   0   8      508.14      485.42      6.05 o
   5   0   8      252.07      254.59      3.81 o
   6   0   8       72.14       70.86      2.50 o
   7   0   8        0.02        1.44      3.16 o
   8   0   8       63.02       69.42      4.85 o
   9   0   8       63.62       73.77      6.29 o
  10   0   8        2.11        1.11      6.07 o
 -11   1   8        0.69        0.36      8.05 o
 -10   1   8        7.67        6.88      4.23 o
  -9   1   8       11.54       10.56      2.81 o
  -8   1   8       42.53       37.81      2.00 o
  -7   1   8       57.03       70.25      2.15 o
  -6   1   8       45.93       61.12      1.51 o
  -5   1   8       39.07       40.76      1.18 o
  -4   1   8       19.59       21.63      0.88 o
  -3   1   8       16.25        6.53      0.74 o
  -2   1   8     1741.19     1740.12      9.88 o
  -1   1   8     1113.64     1148.43      9.24 o
   0   1   8     2496.98     2602.25      5.74 o
   1   1   8      745.60      870.51      5.71 o
   2   1   8      803.42      783.15      2.85 o
   3   1   8      113.49      100.72      1.62 o
   4   1   8       33.00       38.19      1.71 o
   5   1   8       17.75       20.51      1.27 o
   6   1   8        1.28       -0.33      1.57 o
   7   1   8       30.35       37.34      2.97 o
   8   1   8        1.53        1.18      2.76 o
   9   1   8        0.91        2.85      3.60 o
  10   1   8       11.18       19.10      5.31 o
 -10   2   8        5.06        2.15      4.12 o
  -9   2   8        8.35        7.21      2.47 o
  -8   2   8       19.78       16.18      2.22 o
  -7   2   8       23.91       20.15      1.93 o
  -6   2   8       49.60       64.70      1.90 o
  -5   2   8      207.20      189.96      1.98 o
  -4   2   8      426.18      409.03      2.43 o
  -3   2   8      143.45      157.17      2.46 o
  -2   2   8       83.84       65.03      1.32 o
  -1   2   8      152.67      132.72      1.27 o
   0   2   8      330.91      316.04      4.68 o
   1   2   8      148.73      164.08      1.39 o
   2   2   8      198.90      238.79      2.65 o
   3   2   8      102.01      123.75      2.12 o
   4   2   8       36.47       38.45      1.99 o
   5   2   8        2.12        3.09      1.53 o
   6   2   8       37.55       41.14      2.11 o
   7   2   8        0.01       -0.41      1.92 o
   8   2   8        0.05        0.08      2.76 o
   9   2   8        7.08        5.83      3.58 o
  10   2   8        0.35        2.88      5.33 o
 -10   3   8        1.60        4.63      4.09 o
  -9   3   8        7.87        9.17      2.54 o
  -8   3   8      106.40      107.12      2.79 o
  -7   3   8        9.18       14.99      1.93 o
  -6   3   8        0.26        1.27      1.37 o
  -5   3   8       11.30        8.90      1.35 o
  -4   3   8       50.29       39.91      1.43 o
  -3   3   8     4041.89     4280.89     42.88 o
  -2   3   8     1044.99     1030.66     12.80 o
  -1   3   8       37.74       37.01      1.10 o
   0   3   8      184.35      200.80      1.62 o
   1   3   8      285.49      307.38      2.55 o
   2   3   8      240.76      227.95      2.36 o
   3   3   8      239.84      244.62      2.70 o
   4   3   8      321.17      342.35      3.36 o
   5   3   8       68.93       53.67      1.82 o
   6   3   8        3.65        5.65      1.76 o
   7   3   8        2.22        2.21      1.93 o
   8   3   8        0.83       -0.20      2.64 o
   9   3   8        2.09        0.67      3.67 o
  10   3   8        2.28        1.65      7.10 o
 -10   4   8        0.11       -1.04      4.46 o
  -9   4   8       14.17       19.18      3.87 o
  -8   4   8       20.12       29.44      2.44 o
  -7   4   8       73.45       67.60      2.32 o
  -6   4   8       12.64       15.69      1.81 o
  -5   4   8        0.32       -0.69      1.38 o
  -4   4   8       42.79       40.69      1.52 o
  -3   4   8      193.84      203.85      2.51 o
  -2   4   8        0.01       -0.36      1.09 o
  -1   4   8      764.50      747.23      6.92 o
   0   4   8       84.88       90.98      1.07 o
   1   4   8       53.13       53.61      1.63 o
   2   4   8        7.37        7.81      1.26 o
   3   4   8      213.22      186.20      2.49 o
   4   4   8        2.02        0.79      1.44 o
   5   4   8        2.64        0.67      1.56 o
   6   4   8       37.34       44.39      2.11 o
   7   4   8        0.35       -1.10      2.01 o
   8   4   8       21.56       25.51      2.85 o
   9   4   8        0.49       -1.24      3.39 o
 -10   5   8        4.84        5.40      7.52 o
  -9   5   8        3.18        3.72      3.72 o
  -8   5   8        4.67        1.27      3.00 o
  -7   5   8       38.83       38.94      2.55 o
  -6   5   8        0.53        0.45      2.03 o
  -5   5   8       88.46       80.31      2.16 o
  -4   5   8       41.64       48.27      1.71 o
  -3   5   8       98.40       98.73      2.00 o
  -2   5   8      209.41      196.65      2.89 o
  -1   5   8      809.86      785.09      3.36 o
   0   5   8       15.31       19.28      0.91 o
   1   5   8      133.94      141.11      2.16 o
   2   5   8        0.99       -0.26      1.18 o
   3   5   8        5.66       11.03      1.37 o
   4   5   8      113.28      113.06      2.38 o
   5   5   8      130.00      130.87      2.68 o
   6   5   8       99.45      107.22      2.72 o
   7   5   8       12.19        9.36      2.21 o
   8   5   8        7.44        8.04      2.69 o
   9   5   8       18.35       25.31      3.56 o
  -9   6   8        6.69       10.25      4.17 o
  -8   6   8        0.23       -1.78      3.27 o
  -7   6   8       30.58       24.41      2.65 o
  -6   6   8       20.90       19.40      2.40 o
  -5   6   8        3.75        2.27      1.98 o
  -4   6   8       31.29       30.18      2.00 o
  -3   6   8       32.66       34.78      1.90 o
  -2   6   8      257.00      262.88      3.51 o
  -1   6   8      187.57      207.78      2.69 o
   0   6   8      453.57      444.36      2.78 o
   1   6   8       76.26       81.00      1.90 o
   2   6   8       37.00       29.32      1.63 o
   3   6   8      206.16      191.79      3.29 o
   4   6   8       35.29       32.76      3.32 o
   5   6   8      137.20      120.74      3.21 o
   6   6   8       19.27       17.17      2.56 o
   7   6   8       47.34       57.35      3.18 o
   8   6   8        0.01        0.49      3.55 o
   9   6   8        5.48        1.98      7.11 o
  -9   7   8        3.03        6.06      7.18 o
  -8   7   8        4.99        2.34      3.88 o
  -7   7   8        0.01       -2.34      4.44 o
  -6   7   8        2.67        5.33      2.43 o
  -5   7   8       11.05       10.70      2.38 o
  -4   7   8        7.37        4.07      1.95 o
  -3   7   8       61.55       72.78      2.22 o
  -2   7   8       36.89       31.90      1.77 o
  -1   7   8      389.73      376.38      5.01 o
   0   7   8      165.50      129.33      2.67 o
   1   7   8        3.68        1.24      1.49 o
   2   7   8      253.50      243.07      3.28 o
   3   7   8       47.71       48.11      2.01 o
   4   7   8        0.00       -0.08      1.99 o
   5   7   8       26.43       29.14      2.60 o
   6   7   8       13.71       13.10      2.86 o
   7   7   8       43.86       41.00      3.69 o
   8   7   8        1.95        3.01      4.05 o
  -8   8   8        0.88        3.59      4.56 o
  -7   8   8        8.81        6.42      4.51 o
  -6   8   8       43.18       48.67      4.66 o
  -5   8   8        3.17        2.10      2.43 o
  -4   8   8        9.21        7.12      2.05 o
  -3   8   8        6.13        6.44      1.90 o
  -2   8   8       79.32       69.94      2.23 o
  -1   8   8       28.40       24.34      2.30 o
   0   8   8        6.54        4.56      1.94 o
   1   8   8        0.30       -0.95      1.99 o
   2   8   8       51.46       42.46      2.12 o
   3   8   8        0.36        0.21      1.92 o
   4   8   8       17.11       15.99      2.29 o
   5   8   8       23.98       23.01      2.58 o
   6   8   8        0.63        0.06      3.12 o
   7   8   8       21.92       22.07      4.08 o
  -7   9   8       13.97       15.60      4.61 o
  -6   9   8        0.38        1.01      3.78 o
  -5   9   8       14.20       13.63      3.39 o
  -4   9   8       97.70      104.37      3.34 o
  -3   9   8       24.32       18.77      2.35 o
  -2   9   8        7.28        7.93      2.54 o
  -1   9   8       84.63       98.69      3.68 o
   0   9   8       57.32       65.90      2.46 o
   1   9   8       12.61       10.93      2.39 o
   2   9   8       20.34       13.82      2.57 o
   3   9   8        0.45        2.19      2.16 o
   4   9   8        1.18        1.67      2.38 o
   5   9   8        0.25        0.64      2.65 o
   6   9   8        3.38        2.39      4.20 o
   7   9   8        7.09        9.00      7.80 o
  -6  10   8       61.34       67.03      5.43 o
  -5  10   8        0.03        1.80      4.01 o
  -4  10   8       13.48       14.16      3.84 o
  -3  10   8        1.41        0.02      3.68 o
  -2  10   8       46.57       41.24      3.04 o
  -1  10   8        0.15        0.50      3.54 o
   0  10   8       40.15       44.69      2.84 o
   1  10   8        7.24        9.54      2.44 o
   2  10   8        2.15        2.75      2.79 o
   3  10   8        0.20       -0.71      3.13 o
   4  10   8        0.50        1.32      4.27 o
   5  10   8        3.51        4.01      4.58 o
   6  10   8        5.11        3.66      8.19 o
  -5  11   8        3.95        7.28      5.25 o
  -4  11   8       47.99       53.53      7.45 o
  -3  11   8        0.03       -1.19      6.17 o
  -2  11   8        4.71        0.83      4.11 o
  -1  11   8        5.12        5.50      2.91 o
   0  11   8       61.80       67.43      3.17 o
   1  11   8        0.72       -1.17      2.90 o
   2  11   8        2.15        3.78      3.70 o
   3  11   8        2.00        8.70      4.69 o
   4  11   8        0.04        5.27      7.59 o
  -3  12   8       27.32       35.17      8.81 o
  -2  12   8        1.04       -5.64      7.61 o
  -1  12   8        0.24        2.10      5.36 o
   0  12   8        0.14       -0.41      3.71 o
   1  12   8       31.13       36.93      4.29 o
   2  12   8        1.87        0.97      7.63 o
 -11   1   9        1.59       -1.51      7.62 o
 -10   1   9       11.30       11.35      4.53 o
  -9   1   9        0.02        0.21      3.49 o
  -8   1   9       44.36       46.60      2.13 o
  -7   1   9      548.04      574.82      5.44 o
  -6   1   9        0.08       -0.15      1.09 o
  -5   1   9       41.92       48.16      1.26 o
  -4   1   9       29.93       27.16      0.95 o
  -3   1   9        6.48        4.31      0.78 o
  -2   1   9        1.37        1.42      0.65 o
  -1   1   9      446.14      485.95      3.01 o
   0   1   9      368.27      375.39      2.32 o
   1   1   9        1.42        0.93      0.68 o
   2   1   9      815.64      839.77      3.26 o
   3   1   9       48.13       43.02      1.21 o
   4   1   9       42.47       46.33      1.33 o
   5   1   9        0.66        0.05      1.45 o
   6   1   9        6.91        4.58      1.72 o
   7   1   9       19.29       17.03      2.83 o
   8   1   9        8.69        9.60      3.06 o
   9   1   9        1.10        4.36      3.86 o
  10   1   9        1.90        1.53      7.30 o
 -10   2   9        1.28        1.53      3.46 o
  -9   2   9      216.37      213.29      3.78 o
  -8   2   9        9.58        7.75      2.11 o
  -7   2   9      141.72      162.11      2.89 o
  -6   2   9       81.53       86.56      2.14 o
  -5   2   9        9.12        8.79      1.31 o
  -4   2   9      862.21      897.38      7.82 o
  -3   2   9      122.14      127.08      1.96 o
  -2   2   9      188.71      177.33      1.87 o
  -1   2   9     1943.96     2055.30     14.22 o
   0   2   9      336.18      364.16      2.69 o
   1   2   9       52.16       65.35      1.27 o
   2   2   9      209.93      211.50      3.25 o
   3   2   9        0.31        2.91      1.42 o
   4   2   9       79.27       84.36      2.24 o
   5   2   9      203.20      203.57      3.43 o
   6   2   9        9.33        6.48      1.83 o
   7   2   9        8.56        7.15      2.19 o
   8   2   9       14.16       13.86      3.21 o
   9   2   9        0.11       -0.23      3.52 o
  10   2   9        0.15        3.20      7.54 o
 -10   3   9       38.42       47.11      4.04 o
  -9   3   9       26.02       23.11      2.86 o
  -8   3   9        2.09        1.67      2.08 o
  -7   3   9      591.11      614.98      5.26 o
  -6   3   9       20.29       15.74      1.71 o
  -5   3   9       14.85       11.91      1.41 o
  -4   3   9       26.43       22.23      1.39 o
  -3   3   9      121.28      142.52      2.10 o
  -2   3   9      563.65      565.07      7.41 o
  -1   3   9      598.50      635.34      3.55 o
   0   3   9       71.79       60.88      1.05 o
   1   3   9      187.05      180.65      1.74 o
   2   3   9     1133.27     1079.60      5.36 o
   3   3   9      151.22      146.35      2.24 o
   4   3   9        5.93        5.27      1.42 o
   5   3   9        5.02        7.25      1.52 o
   6   3   9        0.46        0.00      1.86 o
   7   3   9       13.20       14.66      2.49 o
   8   3   9        0.66       -1.66      2.80 o
   9   3   9        4.54        1.46      4.19 o
 -10   4   9        7.37        8.38      4.83 o
  -9   4   9       15.55       14.35      3.89 o
  -8   4   9        5.81        1.90      2.68 o
  -7   4   9       45.60       51.63      2.21 o
  -6   4   9       14.65       14.58      1.71 o
  -5   4   9        1.27       -0.95      1.51 o
  -4   4   9       88.73       83.00      1.99 o
  -3   4   9       78.41       86.07      1.82 o
  -2   4   9        1.78        0.79      1.07 o
  -1   4   9       57.82       61.31      1.49 o
   0   4   9       76.12       70.06      0.91 o
   1   4   9      154.64      128.98      2.36 o
   2   4   9       57.01       58.61      1.56 o
   3   4   9        2.04        2.79      1.32 o
   4   4   9       13.90       12.94      1.52 o
   5   4   9       89.94       94.68      2.37 o
   6   4   9        4.89        2.38      1.84 o
   7   4   9       19.96       18.10      2.43 o
   8   4   9        1.62        2.05      2.98 o
   9   4   9        2.02        1.45      4.73 o
 -10   5   9        0.34       -1.53      6.92 o
  -9   5   9        6.63        7.71      3.72 o
  -8   5   9        3.01        2.47      2.71 o
  -7   5   9        0.02       -0.29      2.20 o
  -6   5   9      369.96      355.32      4.15 o
  -5   5   9       33.64       31.67      1.76 o
  -4   5   9        3.01        0.46      1.48 o
  -3   5   9      113.88       99.95      2.06 o
  -2   5   9      113.49      102.78      2.00 o
  -1   5   9       22.93       20.54      1.35 o
   0   5   9        0.01        1.17      0.93 o
   1   5   9      268.76      290.06      4.84 o
   2   5   9      260.18      248.87      2.79 o
   3   5   9       14.82       12.71      1.50 o
   4   5   9        2.15       -0.11      1.59 o
   5   5   9       17.20       18.80      1.85 o
   6   5   9       10.72       10.18      2.07 o
   7   5   9        0.39       -0.82      2.43 o
   8   5   9        1.45        0.72      2.78 o
   9   5   9        1.46        2.61      4.25 o
  -9   6   9        0.10       -0.51      4.34 o
  -8   6   9        0.07        0.45      3.36 o
  -7   6   9       25.38       31.54      2.74 o
  -6   6   9        1.74        0.03      2.16 o
  -5   6   9       14.11       13.25      3.01 o
  -4   6   9      617.91      616.92      7.53 o
  -3   6   9       35.72       31.85      1.96 o
  -2   6   9       18.82       17.58      1.51 o
  -1   6   9      802.86      805.51      4.98 o
   0   6   9      367.96      333.48      2.49 o
   1   6   9      334.41      315.64      3.29 o
   2   6   9       47.21       41.16      1.77 o
   3   6   9        1.95        0.94      1.73 o
   4   6   9        7.78        4.81      2.01 o
   5   6   9        9.98        9.35      2.11 o
   6   6   9        0.00        1.02      2.14 o
   7   6   9        8.92       10.37      2.64 o
   8   6   9       16.15       17.17      3.95 o
   9   6   9        5.08        7.64      6.06 o
  -8   7   9        0.15       -0.84      5.61 o
  -7   7   9        1.21        0.57      3.38 o
  -6   7   9       18.09       14.19      3.99 o
  -5   7   9        8.84        9.75      2.41 o
  -4   7   9       29.84       27.41      2.36 o
  -3   7   9       74.53       82.13      2.32 o
  -2   7   9      128.57      136.26      2.64 o
  -1   7   9        0.47        2.44      1.60 o
   0   7   9        7.41       10.05      1.83 o
   1   7   9       45.28       40.68      1.78 o
   2   7   9       62.10       71.28      2.22 o
   3   7   9        1.80        0.52      1.70 o
   4   7   9       29.23       28.29      2.42 o
   5   7   9        3.57        3.11      2.28 o
   6   7   9       15.52       16.64      2.98 o
   7   7   9       17.56       20.54      3.75 o
   8   7   9        4.20        3.85      4.22 o
  -8   8   9        6.81        7.42      4.59 o
  -7   8   9        3.46        8.69      4.05 o
  -6   8   9        1.09        0.37      3.20 o
  -5   8   9       20.03       19.71      2.44 o
  -4   8   9       66.42       70.39      2.43 o
  -3   8   9       23.82       23.34      2.53 o
  -2   8   9      189.45      182.13      3.89 o
  -1   8   9       74.70       67.05      2.81 o
   0   8   9       59.61       59.32      2.61 o
   1   8   9       15.83       13.67      2.43 o
   2   8   9       38.02       47.56      2.13 o
   3   8   9       18.82       14.02      2.07 o
   4   8   9        7.75        6.59      2.15 o
   5   8   9       11.36        9.93      2.42 o
   6   8   9       14.21        8.35      3.20 o
   7   8   9       10.78       12.26      4.12 o
  -7   9   9        0.29        2.26      4.69 o
  -6   9   9       49.28       56.81      5.21 o
  -5   9   9        0.00       -1.18      3.51 o
  -4   9   9        7.64        7.46      2.42 o
  -3   9   9        6.92        5.63      2.26 o
  -2   9   9       39.64       39.89      2.76 o
  -1   9   9        2.67        2.42      2.42 o
   0   9   9        2.69        4.63      2.10 o
   1   9   9        9.16       12.04      2.26 o
   2   9   9       20.97       17.05      2.90 o
   3   9   9        0.35       -2.03      2.65 o
   4   9   9        6.73        6.43      2.49 o
   5   9   9        0.52       -0.04      2.88 o
   6   9   9        1.30        0.96      3.92 o
   7   9   9        0.00       -1.27      8.37 o
  -6  10   9       11.73       10.92      5.17 o
  -5  10   9        2.50        3.25      4.28 o
  -4  10   9        5.66        2.74      3.22 o
  -3  10   9        6.46        8.42      3.02 o
  -2  10   9       23.88       17.92      3.27 o
  -1  10   9       27.61       27.80      2.54 o
   0  10   9       21.71       19.37      2.62 o
   1  10   9        1.34        1.26      2.41 o
   2  10   9        0.32       -1.35      2.86 o
   3  10   9        1.90        2.01      3.32 o
   4  10   9        2.53        3.98      3.76 o
   5  10   9        1.32        3.30      4.92 o
   6  10   9        1.57       -1.09      8.63 o
  -4  11   9        4.51        4.87      6.92 o
  -3  11   9        0.26       -0.83      5.07 o
  -2  11   9        1.12       -1.86      3.72 o
  -1  11   9       14.73       16.54      3.19 o
   0  11   9        1.39        2.22      2.98 o
   1  11   9       22.53       20.52      3.30 o
   2  11   9        0.03       -1.58      3.25 o
   3  11   9        5.47        6.39      5.09 o
  -2  12   9        0.21        3.00      5.48 o
  -1  12   9        9.13        8.61      4.49 o
   0  12   9        4.06        5.86      4.00 o
   1  12   9       15.14       16.81      4.18 o
   2  12   9        4.93        7.06      6.05 o
 -11   0  10        2.48        3.73      8.26 o
 -10   0  10        0.31       -0.90      5.81 o
  -9   0  10        2.17        1.25      4.71 o
  -8   0  10        0.08        2.09      3.65 o
  -7   0  10      110.16       86.67      2.97 o
  -6   0  10        0.07       -0.52      1.71 o
  -5   0  10      566.41      494.29      4.99 o
  -4   0  10      552.68      535.64      8.98 o
  -3   0  10      554.47      590.09      4.69 o
  -2   0  10      767.49      809.92      4.06 o
  -1   0  10       38.02       54.09      1.70 o
   0   0  10       30.95       43.75      1.50 o
   1   0  10       59.42       67.25      1.79 o
   2   0  10        8.82        7.16      1.14 o
   3   0  10        5.31        2.75      1.16 o
   4   0  10     1272.92     1316.76     26.49 o
   5   0  10       37.45       38.79      2.13 o
   6   0  10       25.98       10.58      3.53 o
   7   0  10       26.24       24.03      3.87 o
   8   0  10        0.00       -0.48      4.31 o
   9   0  10       58.13       66.52      6.66 o
 -11   1  10       10.25        9.96      8.68 o
 -10   1  10        1.93        2.99      4.28 o
  -9   1  10        0.16        1.05      3.60 o
  -8   1  10       22.10       24.42      2.36 o
  -7   1  10      477.33      435.49      7.61 o
  -6   1  10      139.35      135.65      2.80 o
  -5   1  10      112.38      120.69      1.90 o
  -4   1  10      745.95      787.18      3.97 o
  -3   1  10      680.93      743.50      4.35 o
  -2   1  10       99.96       94.46      2.61 o
  -1   1  10     2539.88     2650.27      7.70 o
   0   1  10      914.54      958.63      7.55 o
   1   1  10      128.88      121.71      1.55 o
   2   1  10      257.93      238.36      1.92 o
   3   1  10       13.05       13.96      0.96 o
   4   1  10      104.61      105.96      1.82 o
   5   1  10        4.89        3.93      1.62 o
   6   1  10       13.79       14.54      1.94 o
   7   1  10       46.24       48.47      3.12 o
   8   1  10       14.10       12.31      3.34 o
   9   1  10        0.04       -0.88      3.94 o
 -10   2  10        3.90        5.24      4.36 o
  -9   2  10        0.10        2.36      2.43 o
  -8   2  10        6.14        3.99      2.60 o
  -7   2  10        9.77        3.39      1.74 o
  -6   2  10        7.95        4.89      1.53 o
  -5   2  10      136.62      133.35      2.30 o
  -4   2  10      446.14      467.15      5.15 o
  -3   2  10      140.82      153.84      2.90 o
  -2   2  10       47.31       39.03      1.47 o
  -1   2  10       36.15       26.43      0.97 o
   0   2  10      158.07      138.01      1.84 o
   1   2  10      240.55      222.41      1.81 o
   2   2  10      311.68      321.56      1.91 o
   3   2  10       35.60       40.62      1.39 o
   4   2  10        1.00        1.22      1.56 o
   5   2  10      104.86      114.37      3.58 o
   6   2  10       19.21       17.29      2.11 o
   7   2  10       35.68       39.68      2.52 o
   8   2  10        0.00        1.22      3.33 o
   9   2  10        0.35        0.79      3.60 o
 -10   3  10        0.67        1.99      4.86 o
  -9   3  10       18.98       25.74      2.93 o
  -8   3  10        1.06        1.06      2.18 o
  -7   3  10       15.93       16.60      2.03 o
  -6   3  10       28.30       26.54      1.71 o
  -5   3  10      140.50      132.68      3.12 o
  -4   3  10       15.31       15.48      1.29 o
  -3   3  10       13.61       16.76      1.26 o
  -2   3  10      245.59      251.85      3.22 o
  -1   3  10      423.93      454.29      3.25 o
   0   3  10       29.47       34.61      0.96 o
   1   3  10       16.77       19.50      1.29 o
   2   3  10      215.53      216.48      2.85 o
   3   3  10       34.62       27.60      1.65 o
   4   3  10       11.43        4.82      1.68 o
   5   3  10        4.32        1.66      1.93 o
   6   3  10        2.43        3.19      2.00 o
   7   3  10       30.70       30.78      2.61 o
   8   3  10        8.11        8.52      3.78 o
   9   3  10        0.70       -0.52      4.22 o
 -10   4  10       10.83        9.77      4.75 o
  -9   4  10        8.86        5.16      2.76 o
  -8   4  10       26.32       28.64      2.49 o
  -7   4  10       56.63       63.45      2.88 o
  -6   4  10        9.46        4.38      1.64 o
  -5   4  10        5.69        0.43      1.54 o
  -4   4  10       51.39       56.19      1.79 o
  -3   4  10        1.60        1.23      1.30 o
  -2   4  10      351.98      339.61      3.05 o
  -1   4  10      178.24      157.24      2.07 o
   0   4  10        5.10        3.14      0.88 o
   1   4  10      163.60      175.96      2.89 o
   2   4  10       44.33       36.61      1.45 o
   3   4  10       25.68       28.82      1.52 o
   4   4  10       93.85       75.26      2.08 o
   5   4  10       21.44       28.96      1.87 o
   6   4  10        0.89        0.91      2.04 o
   7   4  10        4.48        7.36      2.53 o
   8   4  10        0.08       -0.39      2.95 o
   9   4  10        2.20       -2.71      5.13 o
 -10   5  10        0.07       -1.79      7.63 o
  -9   5  10       14.00       15.28      4.32 o
  -8   5  10        7.46        7.73      2.72 o
  -7   5  10       96.30       74.66      3.05 o
  -6   5  10      193.70      208.30      3.47 o
  -5   5  10       38.79       40.32      1.90 o
  -4   5  10      184.87      201.37      3.41 o
  -3   5  10       77.79       74.40      1.93 o
  -2   5  10      723.52      725.85      5.51 o
  -1   5  10       44.36       43.96      1.37 o
   0   5  10      233.11      223.55      2.11 o
   1   5  10      135.44      136.84      1.81 o
   2   5  10       17.64       17.36      1.44 o
   3   5  10       99.88       94.54      2.78 o
   4   5  10       34.41       28.44      1.75 o
   5   5  10        2.45       -0.43      1.90 o
   6   5  10        0.12        0.51      2.13 o
   7   5  10        0.00       -1.28      2.48 o
   8   5  10        5.33        5.66      3.51 o
   9   5  10        5.41        8.96      5.44 o
  -9   6  10        5.66        9.10      4.78 o
  -8   6  10        0.48       -0.01      3.49 o
  -7   6  10        2.87        2.46      2.51 o
  -6   6  10        8.07       10.64      2.36 o
  -5   6  10       74.80       61.32      2.62 o
  -4   6  10      125.77      130.16      3.10 o
  -3   6  10       14.31       10.19      2.15 o
  -2   6  10       57.31       51.32      1.89 o
  -1   6  10       18.56       24.06      1.63 o
   0   6  10      131.05      139.64      2.77 o
   1   6  10       77.56       83.01      2.45 o
   2   6  10        7.87        6.16      1.66 o
   3   6  10       22.14       21.86      2.08 o
   4   6  10       14.92       12.96      1.92 o
   5   6  10       30.72       24.70      2.32 o
   6   6  10        0.01        0.16      2.20 o
   7   6  10        0.44        3.81      2.72 o
   8   6  10        6.03        6.44      3.85 o
  -8   7  10        7.79        8.18      4.35 o
  -7   7  10        3.29        1.64      3.72 o
  -6   7  10       16.02       12.63      2.70 o
  -5   7  10       31.62       28.21      2.57 o
  -4   7  10      191.52      185.40      3.74 o
  -3   7  10       26.93       31.52      1.92 o
  -2   7  10        1.95        3.30      1.70 o
  -1   7  10      159.13      166.01      2.73 o
   0   7  10        9.22        9.17      1.93 o
   1   7  10       21.08       20.97      2.03 o
   2   7  10       49.63       37.72      1.97 o
   3   7  10        0.27       -0.67      1.78 o
   4   7  10       65.32       57.76      2.77 o
   5   7  10       24.40       25.14      2.85 o
   6   7  10       18.09       20.84      3.34 o
   7   7  10        6.79        6.66      3.44 o
   8   7  10        0.21        1.89      4.64 o
  -8   8  10       20.89       20.77      5.42 o
  -7   8  10        7.45        7.54      4.05 o
  -6   8  10       11.09       14.72      2.91 o
  -5   8  10        1.09        1.71      2.40 o
  -4   8  10      166.99      156.21      3.21 o
  -3   8  10        9.84       10.31      2.03 o
  -2   8  10       35.64       38.22      2.14 o
  -1   8  10       41.64       39.16      2.50 o
   0   8  10        1.67        2.42      1.89 o
   1   8  10       93.91       93.72      2.82 o
   2   8  10       28.27       24.66      2.72 o
   3   8  10       16.15       16.78      2.31 o
   4   8  10       12.17       10.58      2.37 o
   5   8  10        9.44       11.02      2.58 o
   6   8  10        5.80        2.92      3.43 o
   7   8  10        3.12        4.21      5.09 o
  -7   9  10       27.77       31.97      5.43 o
  -6   9  10       10.79       12.71      4.07 o
  -5   9  10        1.21       -1.03      2.98 o
  -4   9  10        1.40        1.26      2.32 o
  -3   9  10       16.12        9.49      2.38 o
  -2   9  10      104.71      112.16      3.59 o
  -1   9  10      101.42       93.02      2.83 o
   0   9  10        0.38        1.64      2.17 o
   1   9  10        4.86        2.42      2.17 o
   2   9  10        1.47        0.56      2.53 o
   3   9  10        5.69        5.06      2.89 o
   4   9  10        2.16        2.54      3.01 o
   5   9  10        0.00       -0.68      3.13 o
   6   9  10        2.22        0.12      3.98 o
  -6  10  10        0.01       -0.77      7.04 o
  -5  10  10       12.23       11.70      4.64 o
  -4  10  10        2.73        0.81      4.50 o
  -3  10  10        1.29        1.88      3.46 o
  -2  10  10        6.49        3.20      3.00 o
  -1  10  10        1.73        3.52      2.47 o
   0  10  10        0.80        2.85      2.53 o
   1  10  10        0.33        0.26      2.53 o
   2  10  10        9.36        7.13      3.13 o
   3  10  10        0.08        3.77      3.45 o
   4  10  10        0.05        0.98      3.83 o
   5  10  10       10.43        8.48      8.13 o
  -4  11  10        0.87       -0.69      7.40 o
  -3  11  10        1.75        0.44      4.99 o
  -2  11  10       15.22       14.88      3.22 o
  -1  11  10       18.87       18.86      3.29 o
   0  11  10        8.35       11.90      3.22 o
   1  11  10        0.72        2.57      3.20 o
   2  11  10        0.92        1.63      3.40 o
   3  11  10        4.56        3.86      5.67 o
   4  11  10       17.57       20.09      9.39 o
  -2  12  10        4.42        5.17      6.24 o
  -1  12  10        0.15        1.05      4.02 o
   0  12  10        2.90       -0.72      3.99 o
   1  12  10        0.17        4.86      4.89 o
   2  12  10       13.57       16.94      9.53 o
 -11   1  11        2.13        6.04      9.19 o
 -10   1  11        1.47       -0.31      4.52 o
  -9   1  11       56.84       52.27      3.84 o
  -8   1  11        0.04        0.91      2.73 o
  -7   1  11       11.44       15.17      2.24 o
  -6   1  11        7.34        7.15      1.80 o
  -5   1  11      289.79      280.66      3.20 o
  -4   1  11      173.90      167.54      2.06 o
  -3   1  11       13.84       15.86      0.86 o
  -2   1  11     1781.55     1921.93      5.93 o
  -1   1  11       32.24       49.67      1.08 o
   0   1  11      509.79      511.20      2.99 o
   1   1  11       45.83       56.54      1.29 o
   2   1  11       40.37       46.95      1.04 o
   3   1  11      236.16      248.38      2.09 o
   4   1  11      135.61      127.96      2.38 o
   5   1  11        1.19        4.90      1.61 o
   6   1  11       13.28        7.99      2.42 o
   7   1  11        2.38        5.88      2.70 o
   8   1  11        0.81        0.53      3.27 o
   9   1  11        0.99        0.56      3.99 o
 -10   2  11       10.06       10.67      5.16 o
  -9   2  11       43.28       46.69      4.27 o
  -8   2  11       55.19       58.15      2.38 o
  -7   2  11       10.96        9.20      1.75 o
  -6   2  11      232.09      233.80      3.25 o
  -5   2  11        1.14        1.35      1.27 o
  -4   2  11      123.25      153.36      2.36 o
  -3   2  11      330.26      307.71      3.43 o
  -2   2  11      360.74      375.32      6.31 o
  -1   2  11      190.59      230.47      2.44 o
   0   2  11      141.21      140.18      2.55 o
   1   2  11      243.94      258.66      2.06 o
   2   2  11      234.49      224.11      1.66 o
   3   2  11       42.82       48.27      1.84 o
   4   2  11      377.16      358.64      4.61 o
   5   2  11      260.87      250.76      3.74 o
   6   2  11       49.87       52.20      2.39 o
   7   2  11        1.24       -0.76      2.59 o
   8   2  11       15.61       14.60      3.79 o
   9   2  11        6.70        5.84      4.17 o
 -10   3  11        4.91        8.57      4.06 o
  -9   3  11       75.95       75.77      2.97 o
  -8   3  11       67.83       65.59      2.58 o
  -7   3  11        4.28        2.41      1.84 o
  -6   3  11       26.10       27.93      1.74 o
  -5   3  11      900.19      881.51      5.70 o
  -4   3  11      282.18      272.62      5.07 o
  -3   3  11       91.33       86.27      1.82 o
  -2   3  11      322.78      345.04      3.60 o
  -1   3  11      160.42      162.17      1.59 o
   0   3  11       20.79       24.60      1.06 o
   1   3  11       42.19       41.03      1.06 o
   2   3  11      394.62      375.38      3.78 o
   3   3  11        0.81        1.09      1.52 o
   4   3  11      181.65      177.95      3.63 o
   5   3  11        0.05       -1.26      1.82 o
   6   3  11       66.07       67.30      2.64 o
   7   3  11        0.02        0.55      2.34 o
   8   3  11        0.31       -2.36      3.76 o
   9   3  11        1.15       -4.79      4.81 o
 -10   4  11        2.65       -1.96      7.04 o
  -9   4  11        0.05       -0.97      2.89 o
  -8   4  11       81.28       78.77      3.30 o
  -7   4  11       75.77       77.73      2.70 o
  -6   4  11        1.56        0.34      1.85 o
  -5   4  11       34.30       34.10      1.78 o
  -4   4  11       61.28       53.60      1.78 o
  -3   4  11      140.01      141.16      2.32 o
  -2   4  11      253.24      264.25      2.97 o
  -1   4  11      437.45      404.49      3.87 o
   0   4  11      258.84      220.62      1.92 o
   1   4  11       70.88       72.94      1.28 o
   2   4  11      345.04      325.53      5.52 o
   3   4  11        0.26        0.70      1.55 o
   4   4  11      337.72      317.04      4.53 o
   5   4  11        0.58        1.08      1.97 o
   6   4  11        5.98        5.95      2.38 o
   7   4  11       39.46       37.57      3.02 o
   8   4  11        2.32        1.63      3.30 o
   9   4  11        0.68       -2.76      6.85 o
 -10   5  11        1.21        0.43      7.91 o
  -9   5  11        0.05       -0.84      4.24 o
  -8   5  11       11.10        8.47      2.52 o
  -7   5  11        0.04        1.02      2.12 o
  -6   5  11       21.59       13.45      2.12 o
  -5   5  11       10.53        9.03      1.77 o
  -4   5  11       32.58       29.41      1.71 o
  -3   5  11       51.31       49.66      2.22 o
  -2   5  11      392.19      396.99      4.16 o
  -1   5  11      244.45      223.57      2.23 o
   0   5  11      144.64      139.13      2.58 o
   1   5  11       17.57       20.11      1.28 o
   2   5  11       66.07       57.78      1.80 o
   3   5  11       36.73       34.62      1.70 o
   4   5  11       79.97       77.64      2.33 o
   5   5  11       54.70       58.66      2.28 o
   6   5  11        0.78        0.04      2.13 o
   7   5  11        0.20        0.29      2.82 o
   8   5  11        6.49        6.56      3.64 o
  -9   6  11        0.05       -2.71      4.74 o
  -8   6  11        0.04        0.78      3.03 o
  -7   6  11        0.20       -0.51      2.68 o
  -6   6  11        3.91        5.20      2.46 o
  -5   6  11       23.48       29.91      2.44 o
  -4   6  11       17.72       15.10      2.17 o
  -3   6  11      128.17      116.58      2.91 o
  -2   6  11      213.36      206.72      3.02 o
  -1   6  11        0.55        0.65      1.47 o
   0   6  11       49.07       41.24      2.02 o
   1   6  11       10.78       11.15      1.60 o
   2   6  11      155.54      136.78      4.40 o
   3   6  11        0.88       -0.12      1.66 o
   4   6  11       66.03       63.89      2.67 o
   5   6  11        6.45        5.51      2.09 o
   6   6  11       12.00       14.62      2.62 o
   7   6  11       44.53       52.54      3.35 o
   8   6  11        0.32        1.35      4.18 o
  -8   7  11       21.91       29.26      4.94 o
  -7   7  11        0.03        0.04      3.03 o
  -6   7  11       24.38       31.84      3.05 o
  -5   7  11       67.16       57.54      2.77 o
  -4   7  11       18.70       20.82      2.51 o
  -3   7  11      224.09      246.38      3.53 o
  -2   7  11      115.65      112.07      2.53 o
  -1   7  11      106.68      113.81      2.84 o
   0   7  11      265.91      256.42      3.71 o
   1   7  11        1.38        0.35      1.97 o
   2   7  11        0.04       -1.21      1.86 o
   3   7  11        0.44        1.30      1.85 o
   4   7  11       95.11       92.45      3.05 o
   5   7  11       38.65       37.08      3.85 o
   6   7  11       13.05       10.39      3.12 o
   7   7  11        0.03        0.75      3.68 o
   8   7  11        0.09        0.05      8.91 o
  -8   8  11        9.99       15.84      8.28 o
  -7   8  11        0.65       -1.79      4.19 o
  -6   8  11        6.83        4.14      3.01 o
  -5   8  11       28.30       31.40      2.99 o
  -4   8  11        8.40       11.24      2.32 o
  -3   8  11        9.70        5.98      2.07 o
  -2   8  11        5.96        2.59      2.41 o
  -1   8  11        0.73        1.08      2.00 o
   0   8  11       13.09        9.73      2.17 o
   1   8  11       57.21       66.87      2.60 o
   2   8  11       36.69       41.15      2.83 o
   3   8  11        8.84        6.46      2.53 o
   4   8  11       12.50       11.80      2.63 o
   5   8  11        1.36        3.33      2.64 o
   6   8  11       39.21       40.96      3.83 o
   7   8  11        0.10        3.48      5.59 o
  -7   9  11       48.87       46.17      8.25 o
  -6   9  11       14.31       12.81      4.46 o
  -5   9  11        5.24        8.31      3.07 o
  -4   9  11        4.22        4.06      2.50 o
  -3   9  11        3.68        2.55      2.88 o
  -2   9  11       16.47       21.20      3.09 o
  -1   9  11       77.59       71.47      2.72 o
   0   9  11        8.37        4.33      2.19 o
   1   9  11        0.02        0.32      2.18 o
   2   9  11        2.48       -0.42      2.72 o
   3   9  11        0.16       -0.55      3.01 o
   4   9  11       11.29       13.23      3.22 o
   5   9  11        0.65       -0.39      3.19 o
   6   9  11        1.67        3.78      4.60 o
  -6  10  11        2.67       -1.15      7.67 o
  -5  10  11       14.11       11.16      4.82 o
  -4  10  11       11.38       11.32      4.41 o
  -3  10  11        0.11       -1.36      3.27 o
  -2  10  11        1.84        2.53      3.28 o
  -1  10  11        1.73        4.42      2.59 o
   0  10  11       19.40       24.34      2.99 o
   1  10  11       10.48       11.95      2.87 o
   2  10  11        1.70        1.23      2.74 o
   3  10  11        4.53        5.86      3.42 o
   4  10  11        3.87        2.16      4.01 o
   5  10  11        3.06        4.16      8.09 o
  -4  11  11       15.05       18.53      8.09 o
  -3  11  11        2.02       10.86      5.27 o
  -2  11  11        1.75       -1.39      3.32 o
  -1  11  11        0.39        1.74      3.23 o
   0  11  11       75.00       93.45      3.63 o
   1  11  11        0.32        1.94      3.33 o
   2  11  11        7.80        9.66      3.53 o
   3  11  11        1.55        3.47      4.79 o
   4  11  11        4.52        4.25      9.86 o
  -2  12  11        2.98       -4.84      9.46 o
  -1  12  11        0.88        3.52      4.96 o
   0  12  11        0.14       -0.49      6.18 o
   1  12  11        5.23       10.77      9.67 o
   2  12  11       16.93       23.37     11.12 o
 -10   0  12       13.84       22.38      6.73 o
  -9   0  12        1.30       -3.42      4.68 o
  -8   0  12       41.51       26.45      4.84 o
  -7   0  12        3.39        6.62      3.86 o
  -6   0  12      416.34      453.54      8.87 o
  -5   0  12      988.62     1055.25     10.78 o
  -4   0  12      414.61      451.50      4.62 o
  -3   0  12      297.91      305.41      3.73 o
  -2   0  12     1896.42     1951.80     21.56 o
  -1   0  12     1607.71     1709.72     11.17 o
   0   0  12        6.36       16.66      1.41 o
   1   0  12      546.17      601.64      4.93 o
   2   0  12      443.74      461.02      3.68 o
   3   0  12     1393.33     1377.03     14.43 o
   4   0  12        0.51       -0.85      1.51 o
   5   0  12        2.29        0.58      3.30 o
   6   0  12        7.92        6.39      3.52 o
   7   0  12       16.85       12.50      4.44 o
   8   0  12       17.03       29.98      5.25 o
   9   0  12        1.02       -1.51      5.53 o
 -10   1  12        0.47       -1.92      4.33 o
  -9   1  12        0.85        2.43      3.36 o
  -8   1  12       31.41       26.20      3.32 o
  -7   1  12      171.30      186.59      3.59 o
  -6   1  12      473.09      495.76      8.25 o
  -5   1  12      424.59      442.36      4.46 o
  -4   1  12      202.08      228.67      2.76 o
  -3   1  12      899.11      917.50      5.29 o
  -2   1  12      792.48      886.79      5.98 o
  -1   1  12      339.88      373.77      2.46 o
   0   1  12        3.73        4.56      0.98 o
   1   1  12     1828.00     1835.96      6.03 o
   2   1  12      751.79      793.09      3.27 o
   3   1  12       60.96       58.71      1.23 o
   4   1  12        3.86        4.45      1.72 o
   5   1  12       84.12       89.57      3.23 o
   6   1  12        1.06       -0.58      2.39 o
   7   1  12        0.51        0.33      3.01 o
   8   1  12        0.55        0.27      3.19 o
   9   1  12        6.19        6.27      4.12 o
 -10   2  12       17.90       14.81      6.86 o
  -9   2  12       13.45       18.77      4.26 o
  -8   2  12        0.97        3.67      2.52 o
  -7   2  12        7.17        8.39      2.21 o
  -6   2  12        8.82        9.36      2.13 o
  -5   2  12       83.99       99.63      2.61 o
  -4   2  12       68.72       72.12      3.33 o
  -3   2  12        1.62        0.67      0.97 o
  -2   2  12      861.61      922.07      4.60 o
  -1   2  12      117.01      120.07      1.63 o
   0   2  12       12.07        9.39      1.04 o
   1   2  12       98.28      112.77      2.55 o
   2   2  12       42.28       49.33      1.03 o
   3   2  12       91.36      103.76      2.34 o
   4   2  12        9.05        9.55      1.90 o
   5   2  12       32.91       38.45      2.59 o
   6   2  12        3.05        1.84      2.04 o
   7   2  12        0.07       -2.55      2.78 o
   8   2  12        0.78       -1.36      3.47 o
   9   2  12        0.07        0.48      4.26 o
 -10   3  12        2.46        3.45      5.05 o
  -9   3  12        0.34        1.17      3.26 o
  -8   3  12       94.80       97.32      2.89 o
  -7   3  12      111.94      116.69      2.88 o
  -6   3  12        0.12       -1.31      1.73 o
  -5   3  12       33.73       33.94      1.78 o
  -4   3  12       48.56       48.23      1.74 o
  -3   3  12       32.24       35.12      1.79 o
  -2   3  12      446.47      446.54      4.80 o
  -1   3  12      249.03      258.12      2.05 o
   0   3  12      384.51      382.64      3.46 o
   1   3  12        0.03       -0.12      0.91 o
   2   3  12        2.06        4.13      1.33 o
   3   3  12       36.68       38.32      1.94 o
   4   3  12        4.78        2.75      1.86 o
   5   3  12        0.53       -0.22      1.89 o
   6   3  12        2.86        4.23      2.20 o
   7   3  12        2.31        1.70      2.51 o
   8   3  12        4.71        0.37      3.76 o
   9   3  12        1.72       -0.69      4.92 o
  -9   4  12        3.89        4.14      2.98 o
  -8   4  12        9.41        9.02      2.42 o
  -7   4  12       92.34       98.21      2.79 o
  -6   4  12        1.13        0.58      1.92 o
  -5   4  12       61.79       54.56      2.05 o
  -4   4  12      117.88      108.39      2.34 o
  -3   4  12      186.75      169.13      2.89 o
  -2   4  12       54.74       56.90      1.68 o
  -1   4  12        7.70        7.82      1.39 o
   0   4  12      363.90      383.00      3.44 o
   1   4  12       38.41       37.93      1.73 o
   2   4  12        9.07        7.35      1.49 o
   3   4  12        8.75        9.06      1.85 o
   4   4  12        8.04        7.62      2.02 o
   5   4  12       40.34       32.27      2.43 o
   6   4  12        0.85        0.37      2.36 o
   7   4  12        9.11       12.89      2.99 o
   8   4  12        0.05       -0.94      4.05 o
 -10   5  12        3.15       -0.97      8.67 o
  -9   5  12        0.28       -2.51      3.53 o
  -8   5  12        1.18        1.71      2.58 o
  -7   5  12        9.24       12.71      2.46 o
  -6   5  12       22.81       26.75      2.16 o
  -5   5  12       48.59       39.81      2.53 o
  -4   5  12       44.63       45.09      1.92 o
  -3   5  12       86.60       80.51      2.10 o
  -2   5  12     1099.86     1093.06      9.01 o
  -1   5  12      126.55      123.32      2.12 o
   0   5  12        7.99        9.15      1.68 o
   1   5  12      125.39      124.59      2.15 o
   2   5  12      229.02      220.86      3.45 o
   3   5  12        3.75        3.47      2.02 o
   4   5  12       71.24       64.67      2.22 o
   5   5  12       13.35       10.89      2.53 o
   6   5  12        0.89        1.66      2.48 o
   7   5  12        0.94       -0.80      3.02 o
   8   5  12        7.81        8.72      4.01 o
  -9   6  12       15.67       14.77      7.56 o
  -8   6  12        0.07       -0.36      3.11 o
  -7   6  12        7.50       12.26      2.89 o
  -6   6  12        3.71        4.47      2.27 o
  -5   6  12       27.16       20.91      2.23 o
  -4   6  12       53.80       53.82      2.15 o
  -3   6  12      126.10      119.11      2.46 o
  -2   6  12       47.66       38.25      2.09 o
  -1   6  12        3.96        2.64      1.56 o
   0   6  12      560.40      545.17      5.49 o
   1   6  12        0.82       -0.50      1.75 o
   2   6  12      103.27      103.75      2.46 o
   3   6  12        7.36        9.61      1.96 o
   4   6  12       98.67      116.56      2.77 o
   5   6  12       10.39       10.61      2.39 o
   6   6  12        0.48        0.31      2.61 o
   7   6  12       37.23       39.19      3.94 o
   8   6  12        1.47        3.75      4.48 o
  -8   7  12        7.41       10.20      4.76 o
  -7   7  12        0.56        0.99      3.16 o
  -6   7  12        1.98        4.30      2.59 o
  -5   7  12      105.01       88.19      3.12 o
  -4   7  12       31.34       28.83      2.49 o
  -3   7  12       65.49       65.73      2.29 o
  -2   7  12        6.58        4.77      2.01 o
  -1   7  12       15.26       16.56      2.06 o
   0   7  12      398.23      374.96      5.06 o
   1   7  12       67.64       61.96      2.53 o
   2   7  12        7.24        8.58      2.31 o
   3   7  12        0.82        1.01      2.05 o
   4   7  12        0.67        2.49      2.45 o
   5   7  12       14.14       11.45      2.90 o
   6   7  12       21.52       29.14      4.32 o
   7   7  12        9.19        6.95      3.96 o
  -7   8  12        0.01        0.05      4.40 o
  -6   8  12        0.20        1.05      3.07 o
  -5   8  12       19.15       22.80      3.13 o
  -4   8  12      107.59      120.23      3.42 o
  -3   8  12        5.65        3.63      2.23 o
  -2   8  12        2.60        1.97      2.61 o
  -1   8  12        7.38        9.41      2.07 o
   0   8  12       26.97       26.23      2.45 o
   1   8  12        3.85        6.48      2.09 o
   2   8  12        8.92       10.56      2.25 o
   3   8  12        1.20       -0.65      2.47 o
   4   8  12       18.49       19.35      2.78 o
   5   8  12        0.11        0.86      2.88 o
   6   8  12        0.62        1.95      3.74 o
   7   8  12        1.64        4.30      5.94 o
  -7   9  12        0.00        3.08      7.74 o
  -6   9  12       26.33       28.15      4.82 o
  -5   9  12        2.44        3.17      3.00 o
  -4   9  12       12.19        7.87      2.72 o
  -3   9  12        0.25        1.57      2.86 o
  -2   9  12      132.33      133.60      3.97 o
  -1   9  12       11.79       14.45      2.55 o
   0   9  12        2.77        2.98      2.34 o
   1   9  12        8.86       11.11      2.42 o
   2   9  12        0.94        2.54      2.51 o
   3   9  12        0.05       -0.64      2.89 o
   4   9  12        0.19       -1.62      3.29 o
   5   9  12        1.35        1.07      3.90 o
   6   9  12        2.32        0.16      5.16 o
  -6  10  12        3.83        3.99      8.65 o
  -5  10  12        0.01       -0.82      7.04 o
  -4  10  12        1.49       -1.15      3.94 o
  -3  10  12        0.06       -2.34      3.53 o
  -2  10  12       26.10       29.78      4.07 o
  -1  10  12        2.78        2.81      2.83 o
   0  10  12       14.55       12.89      2.83 o
   1  10  12       14.43       14.95      2.94 o
   2  10  12        2.03       -0.11      3.08 o
   3  10  12        0.01       -1.56      3.19 o
   4  10  12        1.60        0.76      4.18 o
   5  10  12        0.03       -2.29      6.57 o
  -3  11  12        0.99       -2.31      4.43 o
  -2  11  12        5.81        2.14      3.55 o
  -1  11  12       29.19       26.50      3.69 o
   0  11  12       53.23       56.61      3.92 o
   1  11  12        0.23        1.19      3.62 o
   2  11  12        2.65        3.73      3.79 o
   3  11  12        5.82        8.28      6.13 o
  -1  12  12        0.12        1.25      9.18 o
 -10   1  13       12.67        8.71      5.02 o
  -9   1  13        0.84       -0.16      3.43 o
  -8   1  13        4.08        2.80      2.90 o
  -7   1  13        0.90        2.58      2.70 o
  -6   1  13       18.72       18.70      2.21 o
  -5   1  13      172.44      168.10      3.02 o
  -4   1  13       60.18       59.99      1.55 o
  -3   1  13      279.55      258.20      3.85 o
  -2   1  13       10.48       11.50      0.90 o
  -1   1  13        3.82        4.58      0.98 o
   0   1  13      303.46      297.45      3.12 o
   1   1  13      197.97      212.36      3.13 o
   2   1  13       22.37       21.97      1.05 o
   3   1  13      228.97      216.88      2.78 o
   4   1  13       18.91       15.42      1.70 o
   5   1  13        3.29        0.68      1.91 o
   6   1  13        0.23       -0.71      2.80 o
   7   1  13        0.06       -0.47      2.74 o
   8   1  13       17.79       18.25      4.02 o
   9   1  13        0.07        1.86      4.72 o
 -10   2  13        2.54       -1.93      5.28 o
  -9   2  13       16.96       17.96      4.19 o
  -8   2  13       24.44       22.51      3.53 o
  -7   2  13        0.69        1.79      2.17 o
  -6   2  13      219.03      225.22      3.80 o
  -5   2  13      452.88      412.86      6.99 o
  -4   2  13      341.60      353.48      4.89 o
  -3   2  13       46.70       47.18      1.92 o
  -2   2  13      392.89      388.82      2.73 o
  -1   2  13      220.53      249.59      2.16 o
   0   2  13      322.23      358.46      4.10 o
   1   2  13      226.57      222.83      2.14 o
   2   2  13       34.47       34.94      1.23 o
   3   2  13       56.72       59.38      1.83 o
   4   2  13       34.97       46.92      2.17 o
   5   2  13        0.43        2.43      1.93 o
   6   2  13        3.34        0.75      2.06 o
   7   2  13        4.68        5.82      3.11 o
   8   2  13        3.65        1.82      3.65 o
 -10   3  13       13.88        7.13      7.70 o
  -9   3  13        2.77        5.74      3.78 o
  -8   3  13        9.86       11.01      3.00 o
  -7   3  13        7.40        6.72      2.12 o
  -6   3  13       18.36       21.12      1.99 o
  -5   3  13      100.96       89.16      2.35 o
  -4   3  13        5.31        3.06      1.68 o
  -3   3  13      493.24      494.72      4.71 o
  -2   3  13        0.54        1.35      1.32 o
  -1   3  13      162.96      181.86      3.51 o
   0   3  13      168.93      170.74      1.93 o
   1   3  13        3.23        2.50      1.03 o
   2   3  13        6.88        8.81      1.39 o
   3   3  13       73.75       64.35      2.00 o
   4   3  13       41.09       40.52      2.89 o
   5   3  13        1.63       -0.65      2.02 o
   6   3  13       46.64       54.21      2.81 o
   7   3  13        0.15       -0.55      3.18 o
   8   3  13        3.75        5.48      4.05 o
  -9   4  13        7.47        7.40      3.23 o
  -8   4  13        0.52        1.70      2.55 o
  -7   4  13        0.03        0.08      2.07 o
  -6   4  13        0.95        0.52      2.00 o
  -5   4  13       50.72       49.13      2.06 o
  -4   4  13       62.62       65.26      2.04 o
  -3   4  13       51.45       48.60      1.75 o
  -2   4  13        6.44        2.84      1.66 o
  -1   4  13        1.59        0.29      1.32 o
   0   4  13      135.71      129.52      1.68 o
   1   4  13      108.59      104.00      2.16 o
   2   4  13        1.02        2.39      1.48 o
   3   4  13      162.07      142.38      3.39 o
   4   4  13       57.33       66.40      2.50 o
   5   4  13       19.48       12.81      2.35 o
   6   4  13        1.63        0.26      2.43 o
   7   4  13        2.23        3.04      3.02 o
   8   4  13        6.65        5.73      5.71 o
  -9   5  13        4.90        1.81      3.94 o
  -8   5  13        0.37        0.35      2.62 o
  -7   5  13        8.38       11.02      2.40 o
  -6   5  13       13.05       15.12      2.31 o
  -5   5  13       10.25       14.49      1.97 o
  -4   5  13       45.76       43.56      1.97 o
  -3   5  13       20.09       14.76      1.71 o
  -2   5  13      585.51      564.56      5.78 o
  -1   5  13        0.23        1.35      1.47 o
   0   5  13      549.49      544.02      4.79 o
   1   5  13       95.37       88.87      2.00 o
   2   5  13      109.23      108.00      2.50 o
   3   5  13       10.02        7.16      2.19 o
   4   5  13       38.70       34.12      2.50 o
   5   5  13        1.14        2.41      2.38 o
   6   5  13       17.14       13.46      2.93 o
   7   5  13       10.46       11.05      3.45 o
   8   5  13        1.41        1.20      4.17 o
  -9   6  13        0.21        2.08      7.32 o
  -8   6  13        0.82       -0.75      3.44 o
  -7   6  13        1.45       -0.62      2.83 o
  -6   6  13       11.71       11.98      2.36 o
  -5   6  13       31.70       33.55      2.28 o
  -4   6  13        6.07        4.66      1.99 o
  -3   6  13       10.10       10.82      1.92 o
  -2   6  13       60.44       66.19      2.13 o
  -1   6  13        4.83        2.82      1.88 o
   0   6  13      249.63      241.28      3.62 o
   1   6  13        0.38       -0.27      1.87 o
   2   6  13      257.81      252.97      3.19 o
   3   6  13        9.64        5.76      2.56 o
   4   6  13        0.85        2.37      2.43 o
   5   6  13        0.30        2.30      2.56 o
   6   6  13        4.45        4.75      2.97 o
   7   6  13        1.94        4.06      3.70 o
   8   6  13        0.42        0.81      7.96 o
  -8   7  13        0.24        2.79      4.83 o
  -7   7  13        1.05       -1.92      3.08 o
  -6   7  13        5.26       10.00      2.86 o
  -5   7  13        7.91        5.73      2.54 o
  -4   7  13        0.00        0.06      2.46 o
  -3   7  13       15.30       18.55      2.21 o
  -2   7  13      121.59       98.23      3.20 o
  -1   7  13      146.76      142.89      3.17 o
   0   7  13      365.39      362.47      4.56 o
   1   7  13       43.46       47.30      3.06 o
   2   7  13       22.97       19.68      2.13 o
   3   7  13       21.65       22.16      2.48 o
   4   7  13        0.20       -0.31      2.59 o
   5   7  13       11.38       12.73      3.08 o
   6   7  13        0.43        1.52      4.30 o
   7   7  13        1.30        1.78      5.19 o
  -7   8  13        1.41        4.13      4.68 o
  -6   8  13        2.12        0.66      3.26 o
  -5   8  13       48.69       46.77      3.32 o
  -4   8  13       13.23       18.29      2.61 o
  -3   8  13       89.17       90.80      3.33 o
  -2   8  13       48.95       50.55      2.89 o
  -1   8  13       36.42       38.27      2.42 o
   0   8  13        5.70        5.03      2.11 o
   1   8  13        0.19        1.09      2.15 o
   2   8  13        4.94        3.42      2.29 o
   3   8  13        8.59        9.21      2.83 o
   4   8  13        0.18        0.46      3.02 o
   5   8  13       14.15       20.34      3.17 o
   6   8  13        5.61        5.48      3.96 o
  -7   9  13        6.62        9.75      8.47 o
  -6   9  13        0.24        3.17      4.04 o
  -5   9  13        0.02        0.23      3.03 o
  -4   9  13        0.04       -1.54      3.23 o
  -3   9  13       11.59       11.43      3.16 o
  -2   9  13       84.42      100.80      3.14 o
  -1   9  13       49.65       48.17      2.79 o
   0   9  13        0.06       -0.57      2.46 o
   1   9  13       11.85       11.38      2.68 o
   2   9  13        0.48        0.76      2.52 o
   3   9  13        1.69        0.81      2.76 o
   4   9  13        0.03       -0.01      3.47 o
   5   9  13        0.14       -0.06      4.22 o
   6   9  13        1.09       -2.03      9.82 o
  -6  10  13        7.32       13.15      9.76 o
  -5  10  13        1.32        1.08      8.31 o
  -4  10  13       12.35        9.67      4.08 o
  -3  10  13       38.45       42.05      4.15 o
  -2  10  13        5.11        7.63      2.88 o
  -1  10  13        0.01        0.89      2.96 o
   0  10  13        9.85       10.76      2.87 o
   1  10  13        0.27        1.94      3.01 o
   2  10  13        5.97        4.60      3.15 o
   3  10  13        0.51        3.13      3.38 o
   4  10  13        0.09       -0.55      5.70 o
   5  10  13        1.05        2.30     10.13 o
  -4  11  13        0.59        2.14      9.87 o
  -3  11  13        1.46        1.30      5.87 o
  -2  11  13       23.28       20.91      4.02 o
  -1  11  13        2.81        3.94      3.57 o
   0  11  13       12.65       15.93      3.80 o
   1  11  13        5.90        4.36      3.68 o
   2  11  13        9.38       15.83      6.02 o
   3  11  13        7.66        8.65      9.21 o
 -10   0  14        0.65       -1.55      6.95 o
  -9   0  14       26.63       25.77      6.51 o
  -8   0  14       22.97       19.72      5.04 o
  -7   0  14      132.74      150.97      6.55 o
  -6   0  14      197.08      173.28      6.28 o
  -5   0  14      296.35      319.35      7.51 o
  -4   0  14      101.46      103.35      2.77 o
  -3   0  14     1824.27     1834.76      7.88 o
  -2   0  14       73.86      103.51      3.73 o
  -1   0  14      330.99      311.56      3.89 o
   0   0  14     2488.33     2609.41     10.83 o
   1   0  14      668.24      713.30     11.88 o
   2   0  14      834.37      818.89      5.17 o
   3   0  14       37.15       29.32      1.74 o
   4   0  14      355.28      339.17      7.63 o
   5   0  14        1.99        1.42      3.95 o
   6   0  14       40.23       34.34      4.32 o
   7   0  14        1.04        3.15      4.74 o
   8   0  14       26.38       22.91      5.82 o
 -10   1  14        0.38       -1.41      5.11 o
  -9   1  14        2.82        0.47      4.07 o
  -8   1  14       16.45       17.07      3.50 o
  -7   1  14      102.53       96.09      3.90 o
  -6   1  14       61.58       58.28      2.36 o
  -5   1  14      488.79      475.69      4.86 o
  -4   1  14      131.70      130.91      2.72 o
  -3   1  14        2.30        2.17      0.95 o
  -2   1  14      107.92      139.52      1.56 o
  -1   1  14      270.09      283.47      2.39 o
   0   1  14      127.30      116.34      1.87 o
   1   1  14       53.40       47.27      1.48 o
   2   1  14      139.30      109.67      1.57 o
   3   1  14      172.33      189.11      2.65 o
   4   1  14      287.67      266.33      3.17 o
   5   1  14       48.45       44.57      5.46 o
   6   1  14        8.02        4.68      2.75 o
   7   1  14        0.10        0.23      3.08 o
   8   1  14        4.14        2.38      3.88 o
 -10   2  14        0.02        1.92      5.18 o
  -9   2  14        0.55        0.11      3.70 o
  -8   2  14       24.27       29.78      3.77 o
  -7   2  14       28.16       34.52      3.82 o
  -6   2  14       33.41       29.86      2.36 o
  -5   2  14       16.07       21.94      2.11 o
  -4   2  14       11.69       16.35      1.83 o
  -3   2  14      897.76      986.70      6.45 o
  -2   2  14        0.43        0.01      1.03 o
  -1   2  14        7.85        4.96      1.16 o
   0   2  14      106.21      131.46      1.91 o
   1   2  14      124.10      151.62      1.93 o
   2   2  14        7.26        8.89      1.46 o
   3   2  14        1.78        4.39      1.52 o
   4   2  14       12.73       14.46      1.82 o
   5   2  14        8.86       11.29      2.30 o
   6   2  14       27.11       27.95      3.34 o
   7   2  14        0.84        0.70      3.10 o
   8   2  14        0.93        1.26      4.21 o
 -10   3  14        1.48       -0.02      8.52 o
  -9   3  14       35.85       44.78      4.91 o
  -8   3  14       10.11        6.36      2.78 o
  -7   3  14       19.53       17.16      2.66 o
  -6   3  14        2.83        2.05      2.17 o
  -5   3  14      130.18      137.76      3.21 o
  -4   3  14       61.77       55.32      2.34 o
  -3   3  14       23.35       24.50      1.89 o
  -2   3  14        0.50        0.10      1.37 o
  -1   3  14       19.74       21.55      1.40 o
   0   3  14      377.36      363.42      2.78 o
   1   3  14        5.29        3.84      1.33 o
   2   3  14        2.20        5.38      1.53 o
   3   3  14       20.99       13.12      1.73 o
   4   3  14        7.08        4.01      2.00 o
   5   3  14        0.16       -0.42      1.98 o
   6   3  14       17.88       19.48      2.77 o
   7   3  14        3.80        2.44      3.56 o
   8   3  14        0.12       -1.27      4.64 o
 -10   4  14        0.40       -5.08      9.02 o
  -9   4  14        1.48        1.76      4.84 o
  -8   4  14        7.02        4.89      2.60 o
  -7   4  14        2.70        3.04      2.37 o
  -6   4  14      198.66      204.17      3.49 o
  -5   4  14        0.23       -0.57      1.90 o
  -4   4  14       60.87       54.51      2.47 o
  -3   4  14       54.46       46.18      2.52 o
  -2   4  14      117.48      107.83      2.98 o
  -1   4  14       19.06       20.75      1.59 o
   0   4  14       34.19       29.94      1.50 o
   1   4  14        7.79        6.66      1.57 o
   2   4  14      691.75      661.75      4.90 o
   3   4  14        0.04        0.98      1.76 o
   4   4  14        0.28       -0.68      2.20 o
   5   4  14       36.64       29.65      2.66 o
   6   4  14        1.31        0.50      2.66 o
   7   4  14        0.08       -0.26      3.35 o
   8   4  14       15.49       14.42      4.93 o
  -9   5  14        2.57        4.48      3.74 o
  -8   5  14        8.58        7.96      2.88 o
  -7   5  14        6.23        4.80      2.41 o
  -6   5  14       74.89       67.09      2.63 o
  -5   5  14       36.13       31.21      2.15 o
  -4   5  14        5.73        5.24      1.89 o
  -3   5  14       16.45       16.29      1.85 o
  -2   5  14      324.31      329.19      3.70 o
  -1   5  14       24.15       20.47      1.69 o
   0   5  14      488.32      484.15      4.69 o
   1   5  14        1.72        0.68      1.79 o
   2   5  14        8.98       11.24      1.83 o
   3   5  14      304.71      277.63      3.74 o
   4   5  14       29.61       29.22      2.62 o
   5   5  14        9.91        6.82      2.59 o
   6   5  14       27.80       26.43      3.23 o
   7   5  14       10.08        8.54      3.62 o
   8   5  14        0.38       -2.24      7.94 o
  -9   6  14        0.39        2.11      7.85 o
  -8   6  14        1.73        0.57      3.75 o
  -7   6  14       17.34       18.54      2.99 o
  -6   6  14       17.14       14.32      2.49 o
  -5   6  14        2.87        2.99      2.09 o
  -4   6  14       23.28       17.68      2.23 o
  -3   6  14       96.52       92.75      2.78 o
  -2   6  14       76.33       86.28      2.03 o
  -1   6  14       29.24       28.91      2.06 o
   0   6  14       10.14        9.95      2.00 o
   1   6  14        0.31       -1.02      1.94 o
   2   6  14      346.27      367.54      5.42 o
   3   6  14        0.67       -0.26      2.18 o
   4   6  14       11.15       10.71      2.63 o
   5   6  14       78.16       76.17      3.36 o
   6   6  14        0.66       -0.36      3.38 o
   7   6  14       16.92       16.59      4.16 o
  -8   7  14        8.05        9.62      4.45 o
  -7   7  14       10.00        9.59      3.55 o
  -6   7  14       34.18       26.42      4.31 o
  -5   7  14       11.05        9.40      2.65 o
  -4   7  14       63.18       57.50      3.01 o
  -3   7  14       55.18       53.12      2.37 o
  -2   7  14       43.91       39.42      2.31 o
  -1   7  14       37.49       43.99      2.48 o
   0   7  14       72.25       72.09      2.72 o
   1   7  14       95.09       98.27      3.00 o
   2   7  14        7.53        9.93      2.16 o
   3   7  14        7.29        7.79      2.32 o
   4   7  14        7.52       10.96      3.72 o
   5   7  14       80.90       82.59      4.58 o
   6   7  14        3.40        2.67      4.43 o
   7   7  14        0.17       -0.81      7.79 o
  -7   8  14        2.46        2.70      4.09 o
  -6   8  14       14.06       10.35      3.30 o
  -5   8  14        0.38        1.72      3.05 o
  -4   8  14       46.60       48.23      2.90 o
  -3   8  14        2.26        4.81      2.78 o
  -2   8  14       26.61       26.23      2.45 o
  -1   8  14       11.96       11.75      2.39 o
   0   8  14       11.53        8.77      2.26 o
   1   8  14        1.34        2.53      2.23 o
   2   8  14        0.02       -0.78      2.36 o
   3   8  14        1.76        3.69      2.54 o
   4   8  14        2.39        5.24      3.32 o
   5   8  14        1.91       -0.22      3.67 o
   6   8  14        2.62       -1.68      8.62 o
  -6   9  14        3.72        4.82      4.38 o
  -5   9  14        7.58       11.20      3.41 o
  -4   9  14        0.65        0.10      3.37 o
  -3   9  14       35.24       38.04      3.82 o
  -2   9  14        3.37        4.08      2.56 o
  -1   9  14       14.41       14.62      2.72 o
   0   9  14       30.31       29.15      2.79 o
   1   9  14        0.15       -1.25      2.63 o
   2   9  14        0.93        1.28      2.76 o
   3   9  14        0.24        0.29      2.96 o
   4   9  14        0.28        0.41      3.71 o
   5   9  14        1.04       -0.47      5.72 o
  -5  10  14       11.82        8.80      9.18 o
  -4  10  14        0.01       -0.06      4.23 o
  -3  10  14        0.65        0.08      3.35 o
  -2  10  14        2.62        1.54      3.06 o
  -1  10  14       27.96       24.57      3.37 o
   0  10  14        3.19        2.99      2.95 o
   1  10  14        0.02        0.47      3.21 o
   2  10  14       18.21       20.04      3.49 o
   3  10  14        7.77        8.82      3.75 o
   4  10  14        0.06       -5.81      8.75 o
  -3  11  14        5.08        3.28      6.60 o
  -2  11  14        2.59        3.61      7.31 o
  -1  11  14       21.71       29.60      4.96 o
   0  11  14        0.25        2.35      4.00 o
   1  11  14        0.47       -0.17      8.08 o
 -10   1  15        0.03       -2.68      7.55 o
  -9   1  15        3.69        4.42      4.17 o
  -8   1  15        6.85        6.19      3.39 o
  -7   1  15       45.03       39.40      3.14 o
  -6   1  15       22.69       16.22      3.10 o
  -5   1  15      258.93      245.17      4.15 o
  -4   1  15      113.43      113.03      2.69 o
  -3   1  15       34.75       38.34      1.28 o
  -2   1  15      146.34      140.07      1.64 o
  -1   1  15       42.67       50.13      1.46 o
   0   1  15        0.00        1.91      1.19 o
   1   1  15        4.08        6.46      1.39 o
   2   1  15      167.07      167.57      1.91 o
   3   1  15        2.67        0.54      1.87 o
   4   1  15       53.16       59.22      2.34 o
   5   1  15       68.38       63.11      6.39 o
   6   1  15       21.26       19.47      3.37 o
   7   1  15       15.76       15.85      3.55 o
   8   1  15        0.09        2.31      4.09 o
 -10   2  15        3.39        6.49      7.77 o
  -9   2  15        5.11        3.26      3.99 o
  -8   2  15       12.46        8.28      3.48 o
  -7   2  15       86.70       82.64      3.93 o
  -6   2  15      351.41      333.69      6.54 o
  -5   2  15        2.63        5.10      2.09 o
  -4   2  15        2.71        3.51      1.95 o
  -3   2  15       70.18       72.47      2.24 o
  -2   2  15       85.70       91.58      2.03 o
  -1   2  15       91.30      103.93      1.68 o
   0   2  15       35.89       33.55      1.34 o
   1   2  15      216.68      192.54      2.48 o
   2   2  15      121.09      137.27      2.42 o
   3   2  15      313.75      319.74      3.73 o
   4   2  15       44.38       42.35      1.99 o
   5   2  15        8.14        7.13      2.40 o
   6   2  15        0.00       -0.13      2.84 o
   7   2  15        0.89        1.74      3.51 o
   8   2  15        2.06        2.96      4.30 o
  -9   3  15        1.90       -0.02      4.52 o
  -8   3  15        0.03       -1.01      3.45 o
  -7   3  15        6.11        9.44      2.61 o
  -6   3  15        6.23        7.15      2.31 o
  -5   3  15      443.28      436.84      5.19 o
  -4   3  15      357.37      347.27      5.26 o
  -3   3  15        1.97        3.52      1.80 o
  -2   3  15       41.31       38.43      1.67 o
  -1   3  15       51.55       49.09      1.75 o
   0   3  15      116.19      110.08      1.78 o
   1   3  15       22.22       18.51      1.54 o
   2   3  15       75.77       78.15      2.09 o
   3   3  15       33.26       37.82      1.89 o
   4   3  15       14.89       17.29      1.92 o
   5   3  15       49.64       43.20      2.72 o
   6   3  15       10.36        9.42      2.60 o
   7   3  15        0.36       -1.74      3.73 o
   8   3  15        0.64       -0.09      4.81 o
  -9   4  15        5.08        4.59      4.88 o
  -8   4  15        5.40        5.89      3.08 o
  -7   4  15       58.63       56.94      3.06 o
  -6   4  15       59.88       49.88      2.70 o
  -5   4  15        8.00        3.05      2.04 o
  -4   4  15        6.28        6.10      2.14 o
  -3   4  15       31.86       26.06      2.29 o
  -2   4  15        4.21        2.21      1.58 o
  -1   4  15       64.28       78.47      2.89 o
   0   4  15        5.14        3.22      1.74 o
   1   4  15        0.74       -0.14      1.56 o
   2   4  15      167.01      146.61      2.77 o
   3   4  15       69.83       72.63      2.34 o
   4   4  15       40.48       47.26      2.19 o
   5   4  15       12.92       10.37      2.46 o
   6   4  15        0.40        0.32      2.67 o
   7   4  15        0.01       -1.50      4.21 o
   8   4  15        8.97       13.45      7.74 o
  -9   5  15       21.50       28.73      5.54 o
  -8   5  15        0.67       -2.62      3.13 o
  -7   5  15        1.94        4.16      2.52 o
  -6   5  15       97.54       96.42      2.81 o
  -5   5  15        9.42        7.99      2.19 o
  -4   5  15       73.81       76.43      3.17 o
  -3   5  15        0.09       -0.30      2.06 o
  -2   5  15       16.87       16.51      1.92 o
  -1   5  15        3.44        1.86      1.82 o
   0   5  15      472.81      455.78      4.66 o
   1   5  15        9.19        6.08      2.04 o
   2   5  15       14.68       14.97      2.04 o
   3   5  15      110.60      112.83      2.73 o
   4   5  15        2.50        3.03      2.14 o
   5   5  15        0.87        0.46      2.69 o
   6   5  15        0.13        0.29      3.17 o
   7   5  15        2.21        1.84      3.90 o
  -8   6  15        0.04        1.46      3.86 o
  -7   6  15        1.35        0.90      2.78 o
  -6   6  15        0.18       -0.09      2.28 o
  -5   6  15        6.94        8.96      2.53 o
  -4   6  15        8.35        5.82      2.10 o
  -3   6  15       82.81       78.50      4.85 o
  -2   6  15       11.34       12.36      2.09 o
  -1   6  15       37.58       31.58      2.26 o
   0   6  15        8.42        4.07      1.91 o
   1   6  15       60.92       58.81      2.53 o
   2   6  15      199.47      201.75      4.34 o
   3   6  15       67.86       62.70      3.06 o
   4   6  15       31.54       28.17      2.59 o
   5   6  15       63.42       65.18      3.40 o
   6   6  15        3.56        3.12      3.64 o
   7   6  15       11.59       11.73      4.57 o
  -8   7  15        0.59        0.91      5.84 o
  -7   7  15        3.03        5.85      3.69 o
  -6   7  15        3.56        2.73      2.96 o
  -5   7  15       20.02       26.11      3.97 o
  -4   7  15        3.04        1.34      2.63 o
  -3   7  15        0.08        1.01      2.18 o
  -2   7  15        0.16        1.29      2.15 o
  -1   7  15        5.63        4.28      2.05 o
   0   7  15       49.01       41.96      2.43 o
   1   7  15       18.21       21.01      2.47 o
   2   7  15       18.18       20.49      2.52 o
   3   7  15        9.63       10.06      2.60 o
   4   7  15        5.89        5.84      3.07 o
   5   7  15        4.51        6.38      4.27 o
   6   7  15        0.01        2.66      5.04 o
  -7   8  15        0.01       -1.37      5.56 o
  -6   8  15        3.02        0.13      3.55 o
  -5   8  15        1.90        5.14      3.40 o
  -4   8  15        5.02        3.30      3.10 o
  -3   8  15        2.56        1.81      2.95 o
  -2   8  15        3.62        4.47      2.39 o
  -1   8  15       11.53       11.03      2.54 o
   0   8  15        5.19        4.07      2.35 o
   1   8  15        4.52        4.24      2.53 o
   2   8  15        0.19       -1.22      2.62 o
   3   8  15        0.85        1.79      2.52 o
   4   8  15       12.00       20.77      3.34 o
   5   8  15        0.18       -1.02      3.86 o
  -6   9  15       10.43        8.54      5.80 o
  -5   9  15        1.09        3.03      4.07 o
  -4   9  15        1.65        1.81      3.45 o
  -3   9  15        9.74        8.49      3.02 o
  -2   9  15        0.07        1.59      2.80 o
  -1   9  15        0.77        3.07      2.67 o
   0   9  15        0.78        0.77      2.59 o
   1   9  15        0.01        0.45      2.69 o
   2   9  15        0.75        1.94      3.15 o
   3   9  15        1.75        2.39      3.31 o
   4   9  15        1.01        0.16      3.57 o
   5   9  15        0.67        0.12      8.48 o
  -5  10  15        0.01        1.79      9.66 o
  -4  10  15       12.46       13.21      5.85 o
  -3  10  15        5.27        1.40      3.42 o
  -2  10  15        0.91        1.53      3.44 o
  -1  10  15        0.64        1.82      3.15 o
   0  10  15       20.02       18.25      3.37 o
   1  10  15        0.71        1.01      3.32 o
   2  10  15        9.43       11.37      3.62 o
   3  10  15       13.08       15.09      8.15 o
  -3  11  15        0.02       -5.41      9.30 o
  -1  11  15       11.27       12.10      8.60 o
  -9   0  16        4.11        9.27      6.00 o
  -8   0  16        5.01        7.27      4.73 o
  -7   0  16       13.08       11.89      4.40 o
  -6   0  16      197.48      214.41      7.41 o
  -5   0  16      245.54      264.53      7.30 o
  -4   0  16       91.89       86.76      4.87 o
  -3   0  16        8.31        6.05      1.52 o
  -2   0  16      143.75      136.52      2.41 o
  -1   0  16        0.18        2.37      1.80 o
   0   0  16      191.93      192.15      6.45 o
   1   0  16        0.42       -0.18      1.94 o
   2   0  16      109.55      104.07      3.12 o
   3   0  16      497.46      472.65      5.64 o
   4   0  16        1.09        2.18      3.37 o
   5   0  16        0.17        1.98      4.60 o
   6   0  16        8.16        6.93      4.29 o
   7   0  16       86.63       91.90      6.06 o
   8   0  16        7.23        0.80      6.56 o
  -9   1  16        2.75        5.33      4.39 o
  -8   1  16        3.40        4.63      3.27 o
  -7   1  16       14.90       12.61      3.19 o
  -6   1  16       12.39        9.92      2.95 o
  -5   1  16        3.49        3.41      1.97 o
  -4   1  16      911.45      910.66      7.58 o
  -3   1  16       11.82       15.22      1.60 o
  -2   1  16       29.30       24.14      1.15 o
  -1   1  16      162.91      158.73      2.04 o
   0   1  16      109.20       93.83      1.87 o
   1   1  16      245.17      254.29      2.55 o
   2   1  16      399.45      396.68      3.18 o
   3   1  16       11.05       12.13      1.81 o
   4   1  16        2.44        1.81      2.79 o
   5   1  16       11.90       13.31      3.05 o
   6   1  16       66.83       71.29      4.04 o
   7   1  16       25.52       28.56      3.79 o
   8   1  16       10.39       11.90      4.28 o
  -9   2  16        0.15       -0.37      4.14 o
  -8   2  16        0.05        0.07      3.29 o
  -7   2  16       11.44       10.14      3.13 o
  -6   2  16        0.47        1.89      2.27 o
  -5   2  16        8.59       14.65      2.27 o
  -4   2  16       18.51       17.46      2.11 o
  -3   2  16        5.44        5.45      1.56 o
  -2   2  16       12.96       13.43      1.54 o
  -1   2  16      151.70      167.95      2.55 o
   0   2  16      176.97      192.26      3.45 o
   1   2  16        8.39       10.16      1.58 o
   2   2  16       62.05       62.31      2.00 o
   3   2  16        0.56        0.65      1.69 o
   4   2  16       17.21       17.84      2.08 o
   5   2  16       29.47       33.39      3.02 o
   6   2  16        1.29       -2.03      3.19 o
   7   2  16        1.25       -0.07      3.55 o
   8   2  16       11.52       16.63      5.08 o
  -9   3  16        4.31        3.82      4.86 o
  -8   3  16        0.44        0.31      3.72 o
  -7   3  16       20.05       20.12      2.95 o
  -6   3  16        0.31        0.50      2.25 o
  -5   3  16       53.28       45.12      2.43 o
  -4   3  16      312.15      299.29      5.00 o
  -3   3  16      457.15      446.66      6.53 o
  -2   3  16        5.85        3.07      1.58 o
  -1   3  16       46.29       45.81      1.81 o
   0   3  16       45.57       45.64      1.78 o
   1   3  16        5.51        1.77      1.63 o
   2   3  16       65.31       60.43      2.06 o
   3   3  16        3.12        3.17      1.86 o
   4   3  16       19.66       18.40      2.12 o
   5   3  16        1.10        0.97      2.34 o
   6   3  16        0.17        0.16      3.28 o
   7   3  16        1.33       -1.97      4.23 o
   8   3  16        0.00       -7.56      7.99 o
  -9   4  16       13.69       13.31      5.39 o
  -8   4  16        0.26        0.33      3.92 o
  -7   4  16       16.95       12.70      2.98 o
  -6   4  16       68.97       63.24      3.07 o
  -5   4  16       11.70        9.65      2.40 o
  -4   4  16       13.01        9.05      2.28 o
  -3   4  16       23.71       24.77      1.91 o
  -2   4  16        4.73        3.57      1.63 o
  -1   4  16      303.41      304.35      5.37 o
   0   4  16       48.20       39.27      2.06 o
   1   4  16        6.21       12.35      2.23 o
   2   4  16       93.96       88.98      2.38 o
   3   4  16       89.41       76.86      2.38 o
   4   4  16       23.98       27.90      2.37 o
   5   4  16        3.47        1.14      2.31 o
   6   4  16        0.21       -0.25      3.18 o
   7   4  16       10.91       12.58      4.70 o
  -9   5  16        1.39        2.87      8.93 o
  -8   5  16        4.81        9.95      3.84 o
  -7   5  16       11.97       12.89      3.28 o
  -6   5  16        0.12       -1.09      2.57 o
  -5   5  16        3.39        2.24      2.68 o
  -4   5  16      141.55      145.59      3.48 o
  -3   5  16       21.69       29.04      2.08 o
  -2   5  16        1.13       -0.27      1.83 o
  -1   5  16      312.62      301.84      3.96 o
   0   5  16        0.14        0.53      1.97 o
   1   5  16        8.20        8.37      2.09 o
   2   5  16       73.66       65.51      3.00 o
   3   5  16       35.28       35.14      2.45 o
   4   5  16       32.37       30.98      2.48 o
   5   5  16        6.59        5.34      2.49 o
   6   5  16       10.21       11.39      3.31 o
   7   5  16        1.62       -1.69      5.37 o
  -8   6  16        0.12        3.87      4.11 o
  -7   6  16        0.42        2.40      2.89 o
  -6   6  16       14.42       15.45      2.73 o
  -5   6  16       25.73       28.46      2.67 o
  -4   6  16        2.71        1.95      2.54 o
  -3   6  16        0.12       -0.71      2.10 o
  -2   6  16       33.54       34.93      2.21 o
  -1   6  16       46.03       43.63      2.35 o
   0   6  16       25.27       21.76      2.35 o
   1   6  16       33.60       39.16      2.31 o
   2   6  16       54.85       50.33      3.20 o
   3   6  16        4.03        6.42      2.73 o
   4   6  16        6.23        9.13      2.45 o
   5   6  16        0.47        2.59      2.85 o
   6   6  16        5.33        9.27      3.89 o
   7   6  16        1.32        0.27      5.95 o
  -8   7  16        0.02        0.13      8.88 o
  -7   7  16        2.35        2.66      3.85 o
  -6   7  16        0.02        0.92      3.32 o
  -5   7  16        1.53       -2.08      2.92 o
  -4   7  16        0.21        0.87      2.73 o
  -3   7  16       34.29       37.22      2.52 o
  -2   7  16        3.29        2.13      2.32 o
  -1   7  16        0.11       -0.20      2.07 o
   0   7  16        6.47        3.05      2.21 o
   1   7  16       94.34       92.86      3.49 o
   2   7  16        2.54        2.83      2.38 o
   3   7  16        4.32        2.40      2.54 o
   4   7  16       20.15       23.59      3.66 o
   5   7  16        6.58        6.76      3.60 o
   6   7  16        4.92        4.31      5.82 o
  -7   8  16        1.31        2.40      6.03 o
  -6   8  16        1.45        1.39      3.84 o
  -5   8  16       15.22       18.20      3.60 o
  -4   8  16        3.01        4.56      3.21 o
  -3   8  16       29.28       29.36      2.87 o
  -2   8  16        0.54        3.06      2.42 o
  -1   8  16      114.17      119.15      3.34 o
   0   8  16        0.07       -0.06      2.42 o
   1   8  16        0.02       -1.90      2.46 o
   2   8  16        4.60        6.35      2.62 o
   3   8  16        1.14       -1.07      2.95 o
   4   8  16        4.90        7.27      3.22 o
   5   8  16        4.24        4.01      3.94 o
  -6   9  16        2.30        0.84      6.30 o
  -5   9  16       15.05       20.02      4.31 o
  -4   9  16        0.24        2.36      3.65 o
  -3   9  16       23.37       22.44      3.37 o
  -2   9  16       46.07       53.55      3.45 o
  -1   9  16        0.29       -1.11      2.87 o
   0   9  16        0.86        0.23      2.75 o
   1   9  16        3.71        1.89      2.88 o
   2   9  16        1.96        1.64      3.02 o
   3   9  16        3.79        4.58      3.31 o
   4   9  16        0.04        2.61      8.71 o
  -5  10  16        0.11        4.17     10.43 o
  -4  10  16        0.23       -0.53      5.70 o
  -3  10  16        0.06       -2.01      3.91 o
  -2  10  16        0.11        2.72      3.48 o
  -1  10  16        2.11        1.55      3.20 o
   0  10  16        6.86       10.76      3.39 o
   1  10  16        9.07        5.61      3.59 o
   2  10  16        3.30       -3.99      7.83 o
  -9   1  17        3.72        8.62      4.58 o
  -8   1  17        4.57        7.50      3.55 o
  -7   1  17        6.57        4.03      3.44 o
  -6   1  17        0.60        1.88      2.50 o
  -5   1  17        5.53        5.10      2.55 o
  -4   1  17       52.51       55.21      1.93 o
  -3   1  17       13.04       12.48      1.72 o
  -2   1  17       42.18       34.81      1.40 o
  -1   1  17       22.98       19.87      1.38 o
   0   1  17       45.54       39.72      1.57 o
   1   1  17      246.43      239.98      2.57 o
   2   1  17       32.16       39.25      1.74 o
   3   1  17       26.30       21.73      1.87 o
   4   1  17       36.31       31.01      3.12 o
   5   1  17        1.43        3.69      4.17 o
   6   1  17        4.77        8.53      3.75 o
   7   1  17        2.82        2.68      3.84 o
  -9   2  17        1.56        3.24      4.69 o
  -8   2  17        1.39        0.98      3.72 o
  -7   2  17        4.36        3.80      3.21 o
  -6   2  17        0.18       -0.97      2.60 o
  -5   2  17        4.53        3.07      2.14 o
  -4   2  17        6.37        6.86      1.79 o
  -3   2  17       76.51       70.38      2.25 o
  -2   2  17       57.65       72.58      2.53 o
  -1   2  17      148.28      120.26      2.34 o
   0   2  17       36.87       31.87      1.56 o
   1   2  17        0.11        2.07      1.57 o
   2   2  17        0.02        0.01      1.62 o
   3   2  17       12.24       14.34      1.86 o
   4   2  17       14.13       15.37      2.51 o
   5   2  17        0.46       -0.40      3.03 o
   6   2  17        0.36       -0.54      3.61 o
   7   2  17        2.66        4.23      4.00 o
  -9   3  17        0.48        1.65      5.25 o
  -8   3  17        2.92        2.87      3.93 o
  -7   3  17        3.94        4.15      3.74 o
  -6   3  17       23.61       22.00      2.76 o
  -5   3  17        4.42        3.41      2.33 o
  -4   3  17      266.86      265.16      4.26 o
  -3   3  17        0.14        0.23      1.79 o
  -2   3  17      241.67      231.95      3.18 o
  -1   3  17      225.05      226.58      3.10 o
   0   3  17      170.99      171.73      3.36 o
   1   3  17      171.52      156.11      2.72 o
   2   3  17      154.27      144.90      2.76 o
   3   3  17        3.53        3.46      1.85 o
   4   3  17       16.44       16.40      2.27 o
   5   3  17        0.05       -0.05      2.74 o
   6   3  17        1.12        0.16      3.60 o
   7   3  17        2.34        4.79      4.39 o
  -9   4  17        3.68       -0.20      7.82 o
  -8   4  17       39.40       37.25      5.24 o
  -7   4  17        0.54       -0.68      2.97 o
  -6   4  17        2.20        1.16      2.37 o
  -5   4  17        6.48        7.23      2.34 o
  -4   4  17        0.69        0.79      2.25 o
  -3   4  17       56.24       59.35      2.19 o
  -2   4  17       29.92       32.35      1.95 o
  -1   4  17        5.08        6.26      1.79 o
   0   4  17       53.76       44.33      2.24 o
   1   4  17      106.34      120.04      3.26 o
   2   4  17        0.83        1.03      1.86 o
   3   4  17       21.80       23.70      2.20 o
   4   4  17       34.84       33.44      2.43 o
   5   4  17       14.18       16.99      2.71 o
   6   4  17        6.41        8.49      3.78 o
   7   4  17        0.58       -1.43      4.88 o
  -8   5  17        5.91        9.89      3.95 o
  -7   5  17       17.36       16.10      3.62 o
  -6   5  17        1.41        2.65      2.60 o
  -5   5  17       31.16       28.02      2.83 o
  -4   5  17        1.31       -0.48      2.36 o
  -3   5  17       13.44       13.57      2.12 o
  -2   5  17        1.92        2.78      1.89 o
  -1   5  17       10.40        5.08      2.07 o
   0   5  17        0.62        3.44      2.07 o
   1   5  17       13.21       13.12      2.24 o
   2   5  17       38.88       37.58      2.79 o
   3   5  17       11.79       10.48      2.72 o
   4   5  17        4.20        5.49      2.39 o
   5   5  17        2.17        1.69      2.70 o
   6   5  17        0.60        0.91      3.73 o
   7   5  17       21.23       21.87      8.31 o
  -8   6  17        3.57        1.67      5.57 o
  -7   6  17        1.11        0.14      3.59 o
  -6   6  17        9.98        4.36      3.12 o
  -5   6  17        0.14       -0.69      3.37 o
  -4   6  17        0.17       -0.32      2.61 o
  -3   6  17       57.59       54.99      2.44 o
  -2   6  17        1.40        1.99      2.22 o
  -1   6  17       77.02       74.20      2.66 o
   0   6  17        0.85       -0.44      2.05 o
   1   6  17       97.74      105.86      3.07 o
   2   6  17        6.66        6.09      2.33 o
   3   6  17        2.04        2.51      2.61 o
   4   6  17        0.61        0.19      3.10 o
   5   6  17       65.45       65.21      3.31 o
   6   6  17       11.66       15.06      3.71 o
  -7   7  17       10.63       14.21      5.31 o
  -6   7  17        0.96        0.27      4.28 o
  -5   7  17        1.20        2.65      4.04 o
  -4   7  17       29.09       26.22      4.38 o
  -3   7  17        2.25        2.21      2.33 o
  -2   7  17       14.80       14.58      2.53 o
  -1   7  17       72.80       82.53      2.94 o
   0   7  17       28.94       28.66      2.55 o
   1   7  17       62.07       57.31      2.70 o
   2   7  17        0.81        0.89      2.28 o
   3   7  17        1.59        2.06      2.74 o
   4   7  17        2.54        4.55      2.98 o
   5   7  17        0.24        1.69      3.93 o
   6   7  17        4.35        3.76      9.11 o
  -6   8  17        0.67        1.19      4.14 o
  -5   8  17       14.68       15.14      4.49 o
  -4   8  17        8.46        7.28      3.55 o
  -3   8  17       22.92       26.13      3.16 o
  -2   8  17       22.59       23.91      2.94 o
  -1   8  17       57.98       55.35      3.06 o
   0   8  17       12.19       11.24      2.80 o
   1   8  17        0.73       -1.17      2.62 o
   2   8  17        1.48        1.63      2.75 o
   3   8  17        3.68        2.38      2.98 o
   4   8  17        9.29        8.95      3.71 o
   5   8  17        2.04        5.40      8.41 o
  -6   9  17        0.65        1.44     10.49 o
  -5   9  17        0.24        2.25      5.90 o
  -4   9  17        3.36        6.42      3.46 o
  -3   9  17        3.51        6.09      3.11 o
  -2   9  17       69.91       72.19      3.47 o
  -1   9  17       21.11       19.16      3.25 o
   0   9  17       25.16       34.96      3.64 o
   1   9  17        0.02       -0.64      3.15 o
   2   9  17        2.41        2.87      3.54 o
   3   9  17        3.87        5.98      3.81 o
  -3  10  17        5.14        6.55      8.89 o
  -2  10  17        9.57       15.11      5.56 o
  -1  10  17        6.15        3.84      3.72 o
   0  10  17        1.88        5.24      5.28 o
  -9   0  18        4.32        4.50      6.19 o
  -8   0  18        1.17        4.27      4.93 o
  -7   0  18        5.49        7.04      4.56 o
  -6   0  18       61.57       62.45      4.86 o
  -5   0  18      443.54      479.64     10.08 o
  -4   0  18      227.78      259.79      7.45 o
  -3   0  18        2.39        1.46      3.03 o
  -2   0  18       67.20       70.29      2.14 o
  -1   0  18        2.36        2.16      1.71 o
   0   0  18       50.72       51.78      2.52 o
   1   0  18       50.17       44.93      2.46 o
   2   0  18        4.88        7.10      2.59 o
   3   0  18      114.67      132.74      5.49 o
   4   0  18       73.38       79.68      5.05 o
   5   0  18       11.02        4.06      4.47 o
   6   0  18       48.39       58.84      5.45 o
   7   0  18        0.95        2.98      6.09 o
  -9   1  18        0.96        2.13      4.81 o
  -8   1  18        0.32        1.23      3.70 o
  -7   1  18       72.34       74.64      3.94 o
  -6   1  18       17.58       19.63      3.41 o
  -5   1  18        4.44        3.35      2.66 o
  -4   1  18       31.55       40.35      2.34 o
  -3   1  18        0.56       -0.54      1.63 o
  -2   1  18      373.36      424.57      3.90 o
  -1   1  18       50.15       57.05      1.57 o
   0   1  18       21.31       22.66      1.59 o
   1   1  18      217.60      211.09      2.98 o
   2   1  18       35.34       32.81      1.84 o
   3   1  18        0.04       -0.27      2.07 o
   4   1  18       11.39       13.28      3.03 o
   5   1  18        3.24        1.43      4.27 o
   6   1  18       21.60       28.38      4.43 o
   7   1  18        3.29        4.06      4.02 o
  -9   2  18        0.07        2.30      4.99 o
  -8   2  18        0.75        0.66      4.29 o
  -7   2  18        1.11       -0.35      3.44 o
  -6   2  18       13.62       16.06      3.43 o
  -5   2  18       75.68       81.52      2.83 o
  -4   2  18       45.10       49.25      1.99 o
  -3   2  18        3.80        2.76      1.73 o
  -2   2  18        1.70        4.78      1.68 o
  -1   2  18        9.12        5.96      1.60 o
   0   2  18        0.29        0.39      1.89 o
   1   2  18        4.76        6.82      1.68 o
   2   2  18        0.08        0.60      1.78 o
   3   2  18        7.98        4.63      1.91 o
   4   2  18        0.00        0.29      2.55 o
   5   2  18        4.23        2.84      3.20 o
   6   2  18        0.75       -1.17      6.62 o
   7   2  18        0.69       -2.02      4.69 o
  -8   3  18        6.51        6.26      4.20 o
  -7   3  18        0.11        2.20      3.36 o
  -6   3  18        4.68        8.85      2.70 o
  -5   3  18        0.01       -1.20      2.63 o
  -4   3  18        2.83        2.57      1.95 o
  -3   3  18        4.53        3.12      1.88 o
  -2   3  18       10.13        8.55      1.83 o
  -1   3  18       15.30       12.84      1.95 o
   0   3  18       20.60       17.11      2.29 o
   1   3  18      103.51       96.09      2.96 o
   2   3  18        2.12       -1.02      1.87 o
   3   3  18       52.27       56.95      2.21 o
   4   3  18        1.21        1.04      2.25 o
   5   3  18        1.38       -1.24      3.52 o
   6   3  18        2.06       -0.70      4.18 o
   7   3  18        2.82        2.47      4.99 o
  -8   4  18        2.39        4.56      4.80 o
  -7   4  18        0.30        1.78      3.03 o
  -6   4  18       16.76       16.00      2.89 o
  -5   4  18       44.93       47.51      2.96 o
  -4   4  18        2.60        4.05      2.06 o
  -3   4  18       10.62       10.71      1.98 o
  -2   4  18        0.03       -0.06      1.97 o
  -1   4  18        2.81        0.38      2.08 o
   0   4  18       52.65       62.05      2.35 o
   1   4  18      100.02       96.78      3.18 o
   2   4  18       14.20       13.28      2.66 o
   3   4  18       32.61       39.37      2.39 o
   4   4  18        0.91        2.16      2.51 o
   5   4  18        2.79        2.64      2.97 o
   6   4  18        2.24        1.35      4.18 o
   7   4  18       12.82       11.86      7.37 o
  -8   5  18        0.00       -1.40      4.90 o
  -7   5  18        3.76        6.13      3.44 o
  -6   5  18        1.60        0.52      2.96 o
  -5   5  18        0.21       -1.11      2.71 o
  -4   5  18       16.56       13.55      2.27 o
  -3   5  18       60.48       63.03      2.45 o
  -2   5  18       11.41       14.32      2.64 o
  -1   5  18        3.11        1.20      2.09 o
   0   5  18      125.81      129.26      3.13 o
   1   5  18       48.33       44.40      2.52 o
   2   5  18       33.03       37.16      2.81 o
   3   5  18       92.67       88.53      3.41 o
   4   5  18        0.01        0.53      2.58 o
   5   5  18       12.19       12.23      3.05 o
   6   5  18        8.40        8.09      4.24 o
  -8   6  18        1.40       -0.21      8.71 o
  -7   6  18        0.21        0.69      3.82 o
  -6   6  18        0.64        0.39      3.24 o
  -5   6  18       26.60       23.07      3.26 o
  -4   6  18       41.56       38.20      2.67 o
  -3   6  18        0.25        0.07      2.62 o
  -2   6  18       14.95       15.54      2.27 o
  -1   6  18        1.76        1.06      2.18 o
   0   6  18        6.43        5.01      2.25 o
   1   6  18       24.61       22.46      2.69 o
   2   6  18       11.60       10.71      2.59 o
   3   6  18        4.88        8.33      3.02 o
   4   6  18       21.35       21.72      3.72 o
   5   6  18        0.47        2.29      3.80 o
   6   6  18        2.63        5.44      6.03 o
  -7   7  18        2.98        2.35      5.75 o
  -6   7  18        0.39       -1.63      4.38 o
  -5   7  18        9.59        6.55      4.47 o
  -4   7  18        3.95        2.44      3.07 o
  -3   7  18        7.92        6.58      2.57 o
  -2   7  18        5.81        6.54      2.33 o
  -1   7  18        4.90        4.54      2.39 o
   0   7  18       92.76       99.99      3.26 o
   1   7  18        9.17        7.57      2.46 o
   2   7  18        0.21        1.03      2.64 o
   3   7  18        5.10        6.62      3.10 o
   4   7  18        6.55        7.52      3.36 o
   5   7  18       34.92       38.00      6.28 o
  -6   8  18        0.16       -0.45      8.13 o
  -5   8  18        0.61        0.17      4.73 o
  -4   8  18        6.17        5.95      3.06 o
  -3   8  18       12.01       13.96      3.11 o
  -2   8  18       17.09       16.39      3.08 o
  -1   8  18        2.34        3.07      2.74 o
   0   8  18       35.76       36.29      3.22 o
   1   8  18        2.78        1.50      2.99 o
   2   8  18        0.39        2.15      3.05 o
   3   8  18        0.00        0.33      3.44 o
   4   8  18        0.10        0.04      4.53 o
  -5   9  18        7.72       14.17      9.45 o
  -4   9  18        1.63        1.59      4.52 o
  -3   9  18        2.59        2.14      3.49 o
  -2   9  18       23.60       27.39      3.73 o
  -1   9  18        2.59        3.75      3.37 o
   0   9  18        6.14        6.47      3.32 o
   1   9  18        7.29        8.62      3.36 o
   2   9  18        0.24        1.59      3.76 o
  -8   1  19        0.46        1.11      4.18 o
  -7   1  19        1.72        1.70      3.43 o
  -6   1  19        0.25       -0.12      3.00 o
  -5   1  19        7.10        3.95      2.87 o
  -4   1  19       80.41       72.94      3.55 o
  -3   1  19      301.25      308.81      4.25 o
  -2   1  19        0.80        2.65      1.62 o
  -1   1  19       19.84       18.94      1.79 o
   0   1  19       12.61       11.00      1.76 o
   1   1  19        3.38        5.47      1.77 o
   2   1  19       53.95       57.48      2.55 o
   3   1  19        8.57        6.81      2.83 o
   4   1  19        3.96        5.19      3.13 o
   5   1  19        8.62        7.19      3.29 o
   6   1  19        3.28        4.49      4.46 o
   7   1  19        1.15        1.89      4.69 o
  -8   2  19       11.97       14.71      4.55 o
  -7   2  19        0.78        1.68      3.53 o
  -6   2  19        4.29        4.73      3.22 o
  -5   2  19      125.13      110.45      6.29 o
  -4   2  19        5.26        5.60      2.04 o
  -3   2  19        3.22        1.27      1.84 o
  -2   2  19      164.76      152.85      2.83 o
  -1   2  19       10.21        9.26      1.86 o
   0   2  19      101.88       97.99      4.11 o
   1   2  19      185.83      195.88      3.12 o
   2   2  19       11.20       16.72      2.09 o
   3   2  19        3.15        0.55      2.09 o
   4   2  19        1.10       -0.88      3.02 o
   5   2  19       32.92       41.57      4.02 o
   6   2  19       20.74       24.86      4.93 o
   7   2  19        0.00       -0.63      6.65 o
  -8   3  19        8.45       11.15      4.63 o
  -7   3  19        4.78        9.48      3.84 o
  -6   3  19        0.11       -0.82      3.40 o
  -5   3  19        0.22       -0.15      2.26 o
  -4   3  19       13.50       15.74      2.18 o
  -3   3  19      182.57      204.12      3.27 o
  -2   3  19       95.14       93.65      2.49 o
  -1   3  19      142.64      152.55      3.03 o
   0   3  19       34.71       40.45      2.13 o
   1   3  19        5.08        5.30      2.43 o
   2   3  19        0.03       -1.87      2.02 o
   3   3  19        0.08       -0.14      2.15 o
   4   3  19       67.77       74.31      3.12 o
   5   3  19        5.89        5.13      3.65 o
   6   3  19        1.43       -0.34      4.47 o
   7   3  19        0.37        1.55      7.73 o
  -8   4  19        0.61       -1.28      4.93 o
  -7   4  19        5.77        5.15      4.02 o
  -6   4  19        0.02        0.79      2.85 o
  -5   4  19        3.81        3.05      2.63 o
  -4   4  19        8.15        3.26      2.17 o
  -3   4  19       76.08       75.71      2.50 o
  -2   4  19       23.47       26.03      2.23 o
  -1   4  19       16.73       18.09      2.59 o
   0   4  19       55.52       55.06      2.44 o
   1   4  19      162.26      163.47      3.39 o
   2   4  19        9.56        4.18      2.55 o
   3   4  19       17.54       16.97      2.77 o
   4   4  19        3.11        2.98      2.61 o
   5   4  19        3.47        1.74      3.45 o
   6   4  19        0.69       -1.15      4.62 o
  -7   5  19        0.94       -0.92      4.59 o
  -6   5  19       27.89       27.84      3.85 o
  -5   5  19       14.90       11.20      2.85 o
  -4   5  19        1.07        1.56      2.24 o
  -3   5  19        2.75        2.33      2.18 o
  -2   5  19      175.57      181.89      4.13 o
  -1   5  19        1.15       -0.10      2.25 o
   0   5  19        0.41        1.97      2.31 o
   1   5  19       17.45       13.06      2.46 o
   2   5  19        9.01        8.48      2.84 o
   3   5  19       53.92       52.19      3.27 o
   4   5  19        9.63        5.42      3.26 o
   5   5  19        4.80        4.26      3.67 o
   6   5  19        1.88        2.28      8.28 o
  -7   6  19        0.02       -0.39      4.25 o
  -6   6  19        1.15        1.07      3.58 o
  -5   6  19        2.82        0.68      3.25 o
  -4   6  19        0.20        0.46      2.49 o
  -3   6  19        6.43        2.66      2.52 o
  -2   6  19       24.45       23.03      2.40 o
  -1   6  19       26.43       26.61      2.64 o
   0   6  19       27.26       25.95      2.54 o
   1   6  19        2.78        4.48      2.48 o
   2   6  19        0.77       -0.11      2.60 o
   3   6  19        0.48        1.12      2.75 o
   4   6  19        3.16        4.38      3.38 o
   5   6  19        8.34       13.84      4.39 o
   6   6  19        6.37       11.54      9.06 o
  -6   7  19        1.79        2.38      4.99 o
  -5   7  19        1.00        1.68      3.90 o
  -4   7  19        4.97        2.57      3.29 o
  -3   7  19        1.62        3.23      2.64 o
  -2   7  19        2.90        3.27      2.49 o
  -1   7  19        0.60        1.01      2.58 o
   0   7  19        0.95        1.38      2.53 o
   1   7  19        9.52        5.93      2.65 o
   2   7  19        8.58        8.86      3.04 o
   3   7  19        0.22        0.63      3.10 o
   4   7  19        0.78        0.82      3.54 o
   5   7  19       10.22       13.74      8.29 o
  -5   8  19        1.50        5.53      4.61 o
  -4   8  19        0.05       -0.64      3.43 o
  -3   8  19       14.46       18.38      3.34 o
  -2   8  19        4.09        6.54      2.97 o
  -1   8  19        1.13        2.19      3.03 o
   0   8  19        7.84        5.46      3.01 o
   1   8  19        2.42        2.97      3.28 o
   2   8  19        0.01        0.93      3.42 o
   3   8  19       12.48       14.97      3.84 o
  -3   9  19        0.65       -0.53      5.34 o
  -2   9  19       13.15       12.03      3.63 o
  -1   9  19        4.43        2.17      3.58 o
   0   9  19        1.82        0.07      3.67 o
   1   9  19       12.64        9.01      5.22 o
  -8   0  20       11.26        7.38      6.72 o
  -7   0  20        8.06        8.66      5.58 o
  -6   0  20        6.59        7.40      4.63 o
  -5   0  20       88.02       90.39      5.44 o
  -4   0  20        5.36        4.37      4.05 o
  -3   0  20       49.90       37.08      4.30 o
  -2   0  20       48.94       54.60      4.34 o
  -1   0  20        1.91        5.37      2.06 o
   0   0  20        0.02       -0.39      2.47 o
   1   0  20       61.01       63.75      2.45 o
   2   0  20       17.09       13.53      4.15 o
   3   0  20       27.02       28.90      4.60 o
   4   0  20       49.95       63.17      5.02 o
   5   0  20        0.01        2.91      5.33 o
   6   0  20       16.75       17.08      6.33 o
  -8   1  20        2.98        8.74      4.78 o
  -7   1  20        0.21        0.23      3.90 o
  -6   1  20        2.44        1.58      3.12 o
  -5   1  20       32.03       36.00      3.32 o
  -4   1  20        0.06       -0.04      2.79 o
  -3   1  20      135.55      158.33      3.37 o
  -2   1  20       11.28       11.26      1.94 o
  -1   1  20       14.63       10.77      2.00 o
   0   1  20       12.57        8.61      2.30 o
   1   1  20        3.19        0.97      1.94 o
   2   1  20        0.02       -0.13      2.25 o
   3   1  20        0.30        1.47      2.92 o
   4   1  20       42.52       36.50      3.96 o
   5   1  20       13.14       11.12      3.71 o
   6   1  20       20.21       21.94      4.88 o
  -8   2  20        0.56        0.73      4.86 o
  -7   2  20        0.41       -0.75      4.08 o
  -6   2  20       10.42       11.11      3.41 o
  -5   2  20       60.87       55.16      3.61 o
  -4   2  20        6.07        5.88      2.49 o
  -3   2  20        1.35        3.35      1.96 o
  -2   2  20       49.91       46.50      2.11 o
  -1   2  20        0.96       -1.41      1.91 o
   0   2  20       34.82       36.84      2.47 o
   1   2  20        6.73        6.96      2.44 o
   2   2  20        1.47        4.70      2.14 o
   3   2  20        0.38        0.76      2.51 o
   4   2  20       33.23       35.96      3.79 o
   5   2  20        8.75        9.94      4.33 o
   6   2  20       18.54       21.22      4.95 o
  -8   3  20       15.51       18.67      5.08 o
  -7   3  20        2.75        8.00      3.82 o
  -6   3  20        2.17       -1.08      3.33 o
  -5   3  20       50.39       57.36      2.96 o
  -4   3  20       13.55       12.94      2.30 o
  -3   3  20       26.86       25.15      2.38 o
  -2   3  20       13.50       11.66      2.33 o
  -1   3  20       78.64       76.63      2.80 o
   0   3  20       99.22      105.24      2.79 o
   1   3  20       74.29       78.44      2.98 o
   2   3  20       12.59       14.35      2.72 o
   3   3  20        9.19        7.34      2.32 o
   4   3  20       27.16       29.64      3.58 o
   5   3  20        5.63        7.76      4.22 o
   6   3  20        0.02       -0.83      4.97 o
  -7   4  20        1.97        1.72      4.40 o
  -6   4  20        0.09       -0.69      3.07 o
  -5   4  20        0.11        0.01      2.44 o
  -4   4  20       39.05       42.80      2.55 o
  -3   4  20       70.53       62.95      2.48 o
  -2   4  20       93.10       98.50      3.26 o
  -1   4  20        0.67        2.48      2.48 o
   0   4  20       32.63       32.81      2.50 o
   1   4  20        0.01        1.59      2.21 o
   2   4  20        4.97        4.66      2.77 o
   3   4  20        4.50        5.82      3.02 o
   4   4  20        4.67        7.87      4.30 o
   5   4  20        4.36        4.33      4.67 o
   6   4  20        0.06       -0.84      7.30 o
  -7   5  20        5.53        3.12      4.96 o
  -6   5  20        0.58        0.28      3.48 o
  -5   5  20        2.45        2.16      2.72 o
  -4   5  20        7.30        6.00      2.54 o
  -3   5  20        6.58        3.88      2.71 o
  -2   5  20       44.79       43.42      3.06 o
  -1   5  20       39.12       36.38      2.84 o
   0   5  20        6.17        9.31      2.33 o
   1   5  20       20.21       20.09      2.58 o
   2   5  20       39.57       49.51      2.89 o
   3   5  20        5.39        6.22      3.21 o
   4   5  20        1.72        3.04      3.64 o
   5   5  20       20.53       20.39      5.45 o
  -7   6  20        2.16        1.67      5.88 o
  -6   6  20        3.94        1.90      3.83 o
  -5   6  20        3.97        4.51      3.01 o
  -4   6  20       11.55        9.86      3.33 o
  -3   6  20        0.02        1.51      2.93 o
  -2   6  20       24.59       26.20      2.64 o
  -1   6  20       30.88       28.88      2.92 o
   0   6  20       25.11       26.34      2.86 o
   1   6  20        0.29        0.27      2.45 o
   2   6  20       12.42       18.44      2.99 o
   3   6  20       20.53       18.21      3.11 o
   4   6  20        7.60        9.95      3.85 o
   5   6  20        0.00       -0.77      6.10 o
  -6   7  20        0.04       -1.56      5.89 o
  -5   7  20        2.03        2.22      3.98 o
  -4   7  20        2.27        2.03      3.73 o
  -3   7  20        0.32       -0.52      3.05 o
  -2   7  20        3.86        4.58      2.74 o
  -1   7  20       20.16       18.04      2.97 o
   0   7  20        0.03        0.90      2.87 o
   1   7  20        0.43       -1.44      2.87 o
   2   7  20       13.98       19.54      3.39 o
   3   7  20        5.72        9.06      3.57 o
   4   7  20       11.43       14.02      5.73 o
  -4   8  20        4.89        4.86      3.73 o
  -3   8  20        0.56        2.83      3.41 o
  -2   8  20        7.39        6.53      3.38 o
  -1   8  20        7.76        8.17      3.23 o
   0   8  20        1.21       -1.00      3.22 o
   1   8  20        1.98        2.04      3.46 o
   2   8  20        0.12        0.42      3.70 o
  -8   1  21        0.19        3.55      5.40 o
  -7   1  21        3.88        5.97      4.42 o
  -6   1  21        1.54       -1.39      3.90 o
  -5   1  21        3.78        2.56      3.16 o
  -4   1  21        0.04       -1.12      3.00 o
  -3   1  21        2.78        3.13      2.79 o
  -2   1  21       32.88       36.03      2.52 o
  -1   1  21       27.06       33.23      2.56 o
   0   1  21        3.27        2.52      2.93 o
   1   1  21        4.20        3.16      2.10 o
   2   1  21       23.51       21.23      2.79 o
   3   1  21        0.28        0.41      3.24 o
   4   1  21        0.04       -0.76      3.58 o
   5   1  21        8.53       10.55      3.99 o
   6   1  21        0.39        2.43      4.82 o
  -8   2  21        5.36        1.35      7.06 o
  -7   2  21       20.28       22.59      4.69 o
  -6   2  21        5.66        4.11      3.53 o
  -5   2  21       21.74       18.43      3.75 o
  -4   2  21       21.46       21.89      3.63 o
  -3   2  21       48.25       55.27      2.57 o
  -2   2  21        0.26        1.25      2.06 o
  -1   2  21       32.51       15.48      2.70 o
   0   2  21       14.25       22.52      2.64 o
   1   2  21        1.74        3.97      2.45 o
   2   2  21        0.19        0.36      2.35 o
   3   2  21       64.15       60.06      3.67 o
   4   2  21        3.55        1.24      3.53 o
   5   2  21       10.03        8.79      6.79 o
   6   2  21        0.29        5.49      5.28 o
  -7   3  21       11.54       14.24      4.67 o
  -6   3  21       17.19       17.80      4.02 o
  -5   3  21        0.27        2.13      3.55 o
  -4   3  21        0.64        0.67      2.73 o
  -3   3  21       15.68       15.83      2.80 o
  -2   3  21       14.62       17.12      2.34 o
  -1   3  21       57.57       62.31      2.78 o
   0   3  21        0.01        0.83      2.07 o
   1   3  21        3.13        4.13      2.47 o
   2   3  21        2.94        4.04      2.69 o
   3   3  21        7.82       11.37      3.80 o
   4   3  21        0.08       -0.10      3.99 o
   5   3  21        4.50        8.14      4.79 o
   6   3  21        0.13        0.21      7.24 o
  -7   4  21        0.01        0.03      5.03 o
  -6   4  21        0.04       -1.26      4.02 o
  -5   4  21       19.64       23.44      3.33 o
  -4   4  21      115.63      125.32      3.06 o
  -3   4  21       11.07       12.51      2.58 o
  -2   4  21       21.80       13.65      2.91 o
  -1   4  21        1.14        0.23      2.62 o
   0   4  21       31.13       33.67      2.87 o
   1   4  21        1.49        2.18      2.29 o
   2   4  21        7.51        9.20      3.00 o
   3   4  21       26.40       23.90      3.39 o
   4   4  21        1.34        2.10      5.12 o
   5   4  21        0.05        5.28      8.14 o
   6   4  21        0.29       -6.69      8.23 o
  -7   5  21        0.05        2.40      8.45 o
  -6   5  21       11.44       13.56      4.06 o
  -5   5  21        2.00        1.42      2.95 o
  -4   5  21        2.99        1.00      2.81 o
  -3   5  21       19.91       22.03      3.26 o
  -2   5  21        0.35        0.83      2.85 o
  -1   5  21        1.12        1.58      2.44 o
   0   5  21       17.65       17.68      2.70 o
   1   5  21        7.17        8.50      2.59 o
   2   5  21        0.05        2.07      2.80 o
   3   5  21        3.16        3.62      3.35 o
   4   5  21        3.41        3.03      3.96 o
  -7   6  21        4.78        3.03      9.27 o
  -6   6  21        1.35        1.87      3.80 o
  -5   6  21        1.75       -0.33      3.35 o
  -4   6  21       17.14       19.43      3.77 o
  -3   6  21        7.27        8.82      3.18 o
  -2   6  21        0.56        0.07      2.66 o
  -1   6  21        9.06        6.76      2.77 o
   0   6  21        2.77        1.47      2.69 o
   1   6  21       36.31       42.15      3.27 o
   2   6  21       12.68       11.91      3.15 o
   3   6  21       12.26       11.08      3.44 o
   4   6  21        1.78        2.69      4.58 o
  -6   7  21        1.26        0.70      8.55 o
  -5   7  21        0.40        0.24      5.12 o
  -4   7  21        4.57        7.55      4.21 o
  -3   7  21       14.70       10.84      3.25 o
  -2   7  21        2.19        3.69      3.19 o
  -1   7  21        0.17       -1.75      3.10 o
   0   7  21       13.48       12.71      3.27 o
   1   7  21        8.44        5.13      3.36 o
   2   7  21        3.96        4.54      3.44 o
   3   7  21       32.06       36.33      6.26 o
   4   7  21        0.18       -2.66      9.12 o
  -4   8  21        0.04       -1.80      7.35 o
  -3   8  21        4.56        7.65      4.22 o
  -2   8  21        5.21        3.39      3.69 o
  -1   8  21        0.14        2.18      3.71 o
   0   8  21        1.31        0.33      3.71 o
   1   8  21        3.55        4.09      3.87 o
  -7   0  22        0.11        0.64      6.36 o
  -6   0  22       26.00       27.22      5.87 o
  -5   0  22       28.71       25.47      5.52 o
  -4   0  22       32.32       25.09      5.38 o
  -3   0  22       53.60       35.64      4.78 o
  -2   0  22       12.16        5.12      3.85 o
  -1   0  22       41.13       50.64      4.44 o
   0   0  22       35.78       24.91      4.51 o
   1   0  22       61.76       66.12      5.04 o
   2   0  22      129.95      145.69      6.13 o
   3   0  22       16.31       19.86      5.49 o
   4   0  22        0.84        2.44      5.35 o
   5   0  22       24.32       27.88      7.44 o
   6   0  22        3.04        0.24      7.40 o
  -7   1  22        0.02       -0.52      4.94 o
  -6   1  22        1.63        3.87      4.01 o
  -5   1  22        0.08       -1.13      3.44 o
  -4   1  22       89.32       93.86      4.01 o
  -3   1  22        2.59        5.22      3.12 o
  -2   1  22       33.32       37.09      3.38 o
  -1   1  22       43.66       44.07      2.28 o
   0   1  22       53.47       61.01      3.40 o
   1   1  22       10.35       11.13      3.35 o
   2   1  22        6.64        6.59      3.36 o
   3   1  22       26.20       20.40      3.94 o
   4   1  22        4.76        6.77      4.06 o
   5   1  22       12.18       12.47      4.68 o
   6   1  22        0.03       -1.47      7.59 o
  -7   2  22       10.27       12.78      4.75 o
  -6   2  22        2.68        2.67      3.87 o
  -5   2  22       18.22       14.85      3.96 o
  -4   2  22        7.95        6.11      3.51 o
  -3   2  22       19.11       13.85      3.45 o
  -2   2  22        0.53       -0.32      2.25 o
  -1   2  22        4.58        6.30      2.66 o
   0   2  22       24.97       22.69      2.86 o
   1   2  22        0.76        1.35      2.69 o
   2   2  22       56.15       60.15      4.11 o
   3   2  22        2.17        3.25      3.61 o
   4   2  22        2.21        2.35      4.06 o
   5   2  22       11.28       11.26      4.88 o
   6   2  22        4.41        4.65      8.20 o
  -7   3  22        0.44        0.43      4.87 o
  -6   3  22        4.95        6.33      4.25 o
  -5   3  22        0.60        2.55      4.81 o
  -4   3  22       13.68        9.21      2.96 o
  -3   3  22       36.90       29.31      2.54 o
  -2   3  22        4.66        4.42      2.64 o
  -1   3  22        0.55       -1.12      2.64 o
   0   3  22        1.02        1.80      2.30 o
   1   3  22       18.49       15.35      3.08 o
   2   3  22       10.89       12.62      3.11 o
   3   3  22        2.17        0.37      3.89 o
   4   3  22        5.88        5.54      6.68 o
   5   3  22        0.62        0.69      5.14 o
   6   3  22        3.33        4.01      8.77 o
  -7   4  22       55.90       47.39      8.81 o
  -6   4  22        9.65        8.79      4.63 o
  -5   4  22       13.38       14.30      4.10 o
  -4   4  22       36.99       40.52      3.14 o
  -3   4  22        5.74        8.25      2.98 o
  -2   4  22        8.34        9.99      3.04 o
  -1   4  22        0.37       -0.24      2.44 o
   0   4  22        0.12        1.82      2.47 o
   1   4  22        5.41        6.14      2.58 o
   2   4  22       10.26        7.73      3.29 o
   3   4  22        0.01       -0.99      3.52 o
   4   4  22        0.00        5.96      8.72 o
  -6   5  22        0.07       -3.43      5.24 o
  -5   5  22        0.31        0.96      3.27 o
  -4   5  22        3.02        6.96      3.36 o
  -3   5  22       28.45       31.72      3.56 o
  -2   5  22        2.66        3.39      3.12 o
  -1   5  22        0.16        0.73      2.77 o
   0   5  22        5.31        7.16      2.79 o
   1   5  22        0.09       -0.09      2.79 o
   2   5  22        8.55        6.59      3.15 o
   3   5  22        7.89        6.59      3.90 o
   4   5  22        0.21        0.91      5.79 o
  -6   6  22        7.47       12.93      6.28 o
  -5   6  22        0.09       -1.96      4.11 o
  -4   6  22       10.16        8.51      3.73 o
  -3   6  22        0.01        1.33      3.58 o
  -2   6  22        5.21        6.65      3.02 o
  -1   6  22        4.40        2.32      2.94 o
   0   6  22        9.82       12.15      3.05 o
   1   6  22       10.44       13.06      3.17 o
   2   6  22        3.14        1.61      3.35 o
   3   6  22        1.81        2.75      3.72 o
   4   6  22       16.23       14.07      6.45 o
  -5   7  22        5.43        4.55      8.23 o
  -4   7  22        0.00        1.63      5.68 o
  -3   7  22       12.45       15.00      3.66 o
  -2   7  22        0.00        1.61      3.43 o
  -1   7  22        0.65       -2.17      3.30 o
   0   7  22        4.06        4.56      3.44 o
   1   7  22        0.99        1.62      3.56 o
   2   7  22        0.04       -1.53      4.34 o
   3   7  22        2.10        2.25      9.30 o
  -7   1  23        3.96        2.83      5.12 o
  -6   1  23        5.83        1.60      4.68 o
  -5   1  23        7.07        7.41      3.90 o
  -4   1  23        0.27        0.83      3.33 o
  -3   1  23        6.83        8.65      3.28 o
  -2   1  23        2.26        1.70      3.23 o
  -1   1  23       16.36       14.60      3.47 o
   0   1  23        6.37        4.97      2.82 o
   1   1  23       13.44       15.67      3.85 o
   2   1  23       20.36       18.42      5.55 o
   3   1  23        0.16       -1.02      3.95 o
   4   1  23        0.13        0.42      4.33 o
   5   1  23        0.05        0.13      5.11 o
  -7   2  23      106.19      129.14      6.55 o
  -6   2  23       41.67       44.74      5.35 o
  -5   2  23        7.39        0.13      3.95 o
  -4   2  23       17.39       14.31      3.93 o
  -3   2  23       10.84        7.62      3.76 o
  -2   2  23       61.97       61.81      2.90 o
  -1   2  23        4.27        4.48      2.90 o
   0   2  23        0.39        0.96      2.49 o
   1   2  23        0.34       -0.06      2.90 o
   2   2  23        0.30       -2.37      5.05 o
   3   2  23        6.46        7.83      6.03 o
   4   2  23        0.03       -1.12      4.60 o
   5   2  23        0.10        0.71      5.36 o
  -7   3  23        6.94       10.52      8.40 o
  -6   3  23        8.43        5.67      4.48 o
  -5   3  23       38.94       40.49      4.93 o
  -4   3  23        8.32        9.99      3.78 o
  -3   3  23        0.01        0.61      3.13 o
  -2   3  23        0.02       -0.54      2.83 o
  -1   3  23       23.38       24.49      3.26 o
   0   3  23        0.67        1.34      2.47 o
   1   3  23        1.06       -2.54      2.60 o
   2   3  23       16.25       16.26      4.39 o
   3   3  23        3.21       -0.83      6.56 o
   4   3  23        1.68       -1.62      6.83 o
  -6   4  23       13.46       10.85      5.07 o
  -5   4  23       11.02       14.36      4.53 o
  -4   4  23       11.35        6.76      3.66 o
  -3   4  23       30.74       25.53      3.72 o
  -2   4  23       17.83       21.08      3.28 o
  -1   4  23       12.06       13.03      2.74 o
   0   4  23        0.93        1.31      2.64 o
   1   4  23       25.54       24.48      3.24 o
   2   4  23       18.39       15.52      3.82 o
   3   4  23        1.66        1.71      4.94 o
   4   4  23        0.21        3.54      7.56 o
  -6   5  23        3.54        4.12      8.89 o
  -5   5  23        1.31        0.61      4.30 o
  -4   5  23        0.01        0.75      3.77 o
  -3   5  23        3.17        3.55      3.54 o
  -2   5  23       24.98       21.92      3.76 o
  -1   5  23        3.90        3.21      2.95 o
   0   5  23        5.53        4.44      2.99 o
   1   5  23       12.70       14.86      3.22 o
   2   5  23        1.47        3.05      3.45 o
   3   5  23        0.00       -2.90      4.23 o
   4   5  23        0.55       -1.87      9.06 o
  -5   6  23        1.94        3.43      5.99 o
  -4   6  23        0.30       -2.13      4.20 o
  -3   6  23        4.76        2.24      3.97 o
  -2   6  23        2.10        1.45      3.17 o
  -1   6  23       16.73       22.79      3.42 o
   0   6  23        9.27        8.90      3.34 o
   1   6  23       14.85       16.80      3.66 o
   2   6  23        0.72        5.76      3.66 o
   3   6  23        0.07       -2.14      5.99 o
  -4   7  23        1.37        3.29      8.17 o
  -3   7  23        2.16       -1.90      5.50 o
  -2   7  23        1.31        0.90      3.74 o
  -1   7  23        0.15       -1.21      3.81 o
   0   7  23        0.11        2.01      3.74 o
   1   7  23        3.05        6.19      8.67 o
  -6   0  24        1.87       -2.84      7.04 o
  -5   0  24        7.01        2.46      6.21 o
  -4   0  24        1.88        3.62      5.38 o
  -3   0  24        3.08        5.39      5.01 o
  -2   0  24       26.55       25.80      5.36 o
  -1   0  24        3.46        4.64      5.13 o
   2   0  24       13.05       11.39      6.07 o
   3   0  24        3.69        1.15      6.36 o
   4   0  24       15.99       17.62      7.12 o
   5   0  24        0.07       -0.03      7.71 o
  -6   1  24        0.67        1.14      4.41 o
  -5   1  24       17.39       24.67      4.82 o
  -4   1  24       18.37       16.74      3.89 o
  -3   1  24       12.88       13.18      3.72 o
  -2   1  24        8.01       10.65      3.44 o
  -1   1  24        1.48        1.07      4.90 o
   0   1  24        0.00        2.58      3.87 o
   1   1  24       11.41       11.36      5.82 o
   2   1  24        4.44        8.63      5.97 o
   3   1  24        0.71       -0.86      6.21 o
   4   1  24        0.00       -1.50      4.97 o
   5   1  24        1.53        0.78      5.77 o
  -6   2  24        0.04       -1.02      4.74 o
  -5   2  24        0.00        1.76      4.56 o
  -4   2  24        6.02        8.06      4.06 o
  -3   2  24        0.55        1.25      3.86 o
  -2   2  24        5.00        5.21      4.92 o
  -1   2  24       12.16       11.73      4.03 o
   0   2  24        2.43        2.92      2.72 o
   1   2  24        0.83        0.96      3.91 o
   2   2  24        1.31        1.01      6.05 o
   3   2  24        0.20       -0.43      6.53 o
   4   2  24        0.99       -0.45      7.07 o
   5   2  24        0.61        0.26      8.40 o
  -6   3  24        0.16       -0.83      4.98 o
  -5   3  24       55.37       55.55      5.22 o
  -4   3  24        1.94        0.29      4.12 o
  -3   3  24        4.44        3.27      5.41 o
  -2   3  24        0.01       -2.56      4.00 o
  -1   3  24        4.47        1.26      3.22 o
   0   3  24        2.02        1.08      2.83 o
   1   3  24        0.33        1.71      3.08 o
   2   3  24        1.85        4.22      4.59 o
   3   3  24        0.31        0.92      6.72 o
   4   3  24        7.21       12.97      8.63 o
  -6   4  24        1.59       -0.72      8.23 o
  -5   4  24        6.39        4.83      4.98 o
  -4   4  24       30.64       26.53      7.16 o
  -3   4  24        0.71       -0.36      4.15 o
  -2   4  24        7.81        6.96      4.61 o
  -1   4  24        4.51        4.54      2.86 o
   0   4  24       44.85       44.73      3.43 o
   1   4  24        0.16        4.02      3.19 o
   2   4  24        3.74        5.98      3.55 o
   3   4  24        0.40       -1.42      7.14 o
  -6   5  24        2.55       -2.51      9.94 o
  -4   5  24        0.90       -0.11      5.26 o
  -3   5  24        2.55        1.96      3.96 o
  -2   5  24        1.98       -1.27      3.87 o
  -1   5  24        1.03        1.13      3.19 o
   0   5  24        6.65        9.03      3.38 o
   1   5  24       24.60       29.25      3.77 o
   2   5  24       31.03       36.91      4.24 o
   3   5  24        0.40       -1.19      7.98 o
  -4   6  24        0.33        1.53      5.93 o
  -3   6  24        0.59       -1.48      3.74 o
  -2   6  24        6.98        9.13      3.61 o
  -1   6  24        6.03        4.76      3.51 o
   0   6  24        9.81        7.60      3.76 o
   1   6  24        1.45        2.96      4.03 o
   2   6  24        1.10        6.89      9.09 o
  -2   7  24        1.12        5.54      7.77 o
  -6   1  25        1.24       -0.78      5.54 o
  -5   1  25        0.03       -0.08      4.75 o
  -4   1  25        4.31        3.33      4.32 o
  -3   1  25        7.21        6.16      4.15 o
  -2   1  25        8.65        9.63      5.55 o
  -1   1  25        0.92        1.10      5.75 o
   0   1  25       14.05       19.35      5.97 o
   2   1  25        7.62        7.73      6.77 o
   3   1  25        2.20        0.73      6.96 o
   4   1  25        0.45        0.75      8.67 o
  -6   2  25        3.43        0.37      7.66 o
  -5   2  25        4.37        4.91      4.82 o
  -4   2  25       10.54       11.09      4.47 o
  -3   2  25        1.87        2.52      4.17 o
  -2   2  25      121.49      113.04      6.76 o
  -1   2  25       85.88      105.68      4.50 o
   0   2  25        6.39        2.79      3.13 o
   1   2  25        4.19        1.96      3.81 o
   2   2  25        0.16        0.74      7.03 o
   3   2  25        0.58       -2.20      7.65 o
   4   2  25        1.67        1.84      8.40 o
  -6   3  25        7.12        3.48      9.06 o
  -5   3  25        0.00        2.32      4.91 o
  -4   3  25        3.72        1.97      4.81 o
  -3   3  25       41.04       43.19      6.84 o
  -2   3  25        4.90        2.05      4.34 o
  -1   3  25        3.72        5.67      3.82 o
   0   3  25       16.92       14.18      3.24 o
   1   3  25       16.72       14.02      3.90 o
   2   3  25        0.83       -1.29      7.21 o
   3   3  25        0.01        0.97      8.09 o
  -4   4  25        1.96        4.09      7.10 o
  -3   4  25        1.19        1.65      4.75 o
  -2   4  25       13.90       11.27      4.11 o
  -1   4  25       76.57       83.54      4.36 o
   0   4  25        4.62        8.46      3.46 o
   1   4  25        6.74        5.66      3.58 o
   2   4  25        7.42        9.45      4.57 o
  -3   5  25        3.58        5.71      4.61 o
  -2   5  25        5.23        1.91      3.65 o
  -1   5  25        8.23        6.49      3.66 o
   0   5  25        0.63       -0.26      3.70 o
   1   5  25       17.49       16.03      4.09 o
   2   5  25       12.04       11.38      6.68 o
  -3   6  25        0.07        1.23      6.34 o
  -2   6  25        1.93        1.33      5.71 o
  -1   6  25        1.38        0.48      4.90 o
   0   6  25        2.26        5.46      6.16 o
   1   6  25        1.36       -3.22      9.78 o
  -5   0  26       21.81       24.27      7.18 o
  -4   0  26        3.20       -2.54      6.62 o
  -3   0  26        3.27        2.26      6.01 o
  -2   0  26       16.11        8.35      6.63 o
   4   0  26       16.86       18.27     10.57 o
  -5   1  26        3.32        4.49      5.35 o
  -4   1  26       10.92       11.03      4.88 o
  -3   1  26        0.86       -0.78      4.33 o
  -2   1  26       19.08       17.95      6.23 o
   3   1  26        5.07        8.08      8.90 o
  -5   2  26       16.81       20.20      5.75 o
  -4   2  26        0.03       -0.51      5.00 o
  -3   2  26        6.56        6.03      6.30 o
  -2   2  26        0.18        3.78      6.22 o
  -1   2  26        3.18        8.67      6.11 o
   0   2  26       21.32       20.92      5.15 o
   1   2  26        0.77       -0.01      4.95 o
   2   2  26        0.19       -1.67      8.15 o
   3   2  26        1.15       -3.56      8.56 o
  -5   3  26        5.48        7.95      8.78 o
  -4   3  26        4.28        6.01      7.39 o
  -3   3  26        4.07        4.18      6.92 o
  -2   3  26       20.03       28.86      6.85 o
  -1   3  26        0.14        0.12      4.08 o
   0   3  26        9.96        8.34      3.66 o
   1   3  26        5.16        4.64      4.35 o
   2   3  26        0.65       -2.96      8.34 o
  -3   4  26       17.13       19.50      7.91 o
  -2   4  26       21.07       19.39      5.78 o
  -1   4  26        5.39        5.78      3.84 o
   0   4  26        1.75        3.81      3.84 o
   1   4  26       13.87       11.33      4.26 o
   2   4  26        0.24       -0.83      6.20 o
  -3   5  26        0.90       -3.06      9.05 o
  -2   5  26        4.69        5.79      4.92 o
  -1   5  26       13.01       13.58      5.02 o
   0   5  26       12.21       14.47      5.07 o
   1   5  26        8.17       12.77      9.53 o
  -5   1  27        3.95        0.00      8.62 o
  -4   1  27        0.40       -3.26      5.38 o
  -3   1  27        1.04       -1.99      6.80 o
  -2   1  27        2.88        2.25      7.02 o
  -5   2  27        1.56       -1.13      9.51 o
  -4   2  27        0.02       -2.22      8.11 o
  -3   2  27       57.70       72.09      7.97 o
  -2   2  27        1.61        4.74      6.93 o
  -1   2  27       11.30       12.35      7.31 o
   0   2  27        0.01        1.15      7.61 o
   1   2  27        5.26        7.14      8.13 o
   2   2  27        0.42        1.20      9.59 o
  -3   3  27        3.48        6.17      7.63 o
  -2   3  27        7.32        4.80      8.10 o
  -1   3  27       23.80       16.96      5.66 o
   0   3  27        0.88        1.01      5.66 o
   1   3  27        0.00        1.44      6.13 o
   2   3  27        4.77       -1.97     10.01 o
  -2   4  27        0.65        3.44      8.28 o
  -1   4  27        1.44       -1.14      4.96 o
   0   4  27        0.54        2.09      4.43 o
   1   4  27        0.03        0.29      6.59 o
  -1   5  27        4.17       -2.14      9.46 o
  -4   0  28        6.62        7.91      8.79 o
  -3   0  28        3.16        2.26      7.98 o
  -4   1  28        2.87        5.14      9.82 o
  -3   1  28        2.74        5.67      7.93 o
  -3   2  28        0.40        1.67      8.57 o
  -2   2  28        0.15       -4.41      7.80 o
  -1   2  28        0.28       -0.46      8.78 o
  -2   3  28        1.77        1.36      8.85 o
  -1   3  28       11.00       12.72      6.10 o
   0   3  28       12.31       13.63      9.34 o
  -2   2  29       27.37       22.43     10.27 o
 
